# Supplementary material for: Refining selection signals in dairy sheep using high-density genotyping data
Source: J Anim Sci. 2026 Feb 22;104:skag055. doi: 10.1093/jas/skag055 (PMC12986774; doi:10.1093/jas/skag055)
Supplement: skag055_Supplementary_Data [file skag055_supplementary_data.xlsx]

## Sheet: TableS1
Table S1: iHS results for each of the Sarda(SAR) and Valle del Belice (VDB) when joinly analysing the three ecotypes
Breed	ID_Region	CHR	Start(Mb)	End(Mb)	N_MRK	PERC_EXTR_MRK
SAR	1	2	16.73	17.08	67	14.93
SAR	2	2	18.69	19.08	75	14.67
SAR	3	9	36.88	37.32	81	17.28
SAR	4	19	30.69	31.3	124	17.74
SAR	5	19	31.95	33.88	348	24.14
SAR	6	19	34.2	34.68	80	23.75
SAR	7	19	34.86	40.34	1059	47.03
SAR	8	19	40.96	41.37	95	15.79
SAR	9	27	37.13	37.48	63	11.11
SAR	10	27	38.3	39.07	191	15.18
SAR	11	27	39.93	43.19	553	51.72
SAR	12	27	43.69	45.11	198	47.98
SAR	13	27	51.02	52.13	67	55.22
SAR	14	27	52.44	52.68	15	46.67
SAR	15	27	55.13	55.51	35	25.71
VDB	16	3	205.09	205.53	97	15.46
VDB	17	3	209.25	209.67	81	14.81
VDB	18	3	209.78	211.59	383	27.94
VDB	19	3	211.65	212.04	87	12.64
VDB	20	4	93.41	93.75	78	8.97
VDB	21	27	77.14	77.85	77	46.75

## Sheet: TableS2
Table S2: Description of the candidate genomic regions, obtained with the iHS test, for each of the three ecotypes of Sarda and Valle del Belice.
Breed	Ecotype	ID_Region	CHR	Start(Mb)	End(Mb)	N_MRK	PERC_EXTR_MRK
SAR	SAR_C	1	1	272.95	273.18	24	25
SAR	SAR_C	2	2	15.99	16.35	61	11.48
SAR	SAR_C	3	2	16.63	17.33	140	20
SAR	SAR_C	4	2	21.69	21.91	33	18.18
SAR	SAR_C	5	2	23.76	24.18	85	16.47
SAR	SAR_C	6	9	38.24	38.58	57	14.04
SAR	SAR_C	7	19	30.75	31.26	97	13.4
SAR	SAR_C	8	19	31.56	31.97	70	17.14
SAR	SAR_C	9	19	31.99	32.38	66	15.15
SAR	SAR_C	10	19	32.55	33.53	165	16.97
SAR	SAR_C	11	19	34.28	34.62	56	16.07
SAR	SAR_C	12	19	34.88	36.79	331	30.82
SAR	SAR_C	13	19	36.83	40.02	584	27.57
SAR	SAR_C	14	19	40.97	41.41	97	16.49
SAR	SAR_C	15	24	24.8	25.18	74	12.16
SAR	SAR_C	16	24	25.43	25.8	57	15.79
SAR	SAR_C	17	24	25.91	26.28	64	14.06
SAR	SAR_C	18	24	29.62	29.82	51	11.76
SAR	SAR_C	19	27	38.66	38.98	73	9.59
SAR	SAR_C	20	27	40.31	41.05	112	18.75
SAR	SAR_C	21	27	41.26	41.75	82	15.85
SAR	SAR_M	1	2	152.21	152.6	77	14.29
SAR	SAR_M	2	3	166.89	167.09	44	13.64
SAR	SAR_M	3	3	167.26	167.6	72	8.33
SAR	SAR_M	4	19	30.88	31.08	40	15
SAR	SAR_M	5	19	32.71	33.09	72	13.89
SAR	SAR_M	6	19	34.3	34.62	54	11.11
SAR	SAR_M	7	19	35.21	35.53	51	13.73
SAR	SAR_M	8	19	35.54	36.9	265	25.28
SAR	SAR_M	9	19	36.99	38.32	239	24.27
SAR	SAR_M	10	19	38.44	38.87	92	17.39
SAR	SAR_M	11	19	39.13	39.63	107	15.89
SAR	SAR_M	12	19	39.66	40.05	79	16.46
SAR	SAR_M	13	27	27.37	27.75	93	10.75
SAR	SAR_M	14	27	27.78	28.11	61	13.11
SAR	SAR_M	15	27	28.57	28.8	57	12.28
SAR	SAR_M	16	27	40.36	40.75	61	18.03
SAR	SAR_M	17	27	40.98	41.86	143	22.38
SAR	SAR_M	18	27	42.27	43.17	130	23.85
SAR	SAR_P	1	2	158.93	159.2	53	11.32
SAR	SAR_P	2	9	37	37.27	46	17.39
SAR	SAR_P	3	19	30.73	31.03	62	9.68
SAR	SAR_P	4	19	32.71	33.62	174	19.54
SAR	SAR_P	5	19	34.27	34.68	68	20.59
SAR	SAR_P	6	19	34.86	36.79	348	33.05
SAR	SAR_P	7	19	36.9	40.3	626	28.59
SAR	SAR_P	8	19	40.84	41.04	33	18.18
SAR	SAR_P	9	27	39.93	41.83	311	39.87
SAR	SAR_P	10	27	42.26	43.02	126	31.75
SAR	SAR_P	11	27	43.71	44.79	148	20.95
VDB	VDB_C	1	1	77.62	77.84	45	15.56
VDB	VDB_C	2	11	17.65	18	80	8.75
VDB	VDB_C	3	11	20.73	21.12	83	15.66
VDB	VDB_C	4	11	21.27	21.72	86	16.28
VDB	VDB_M	1	1	77.54	77.89	69	13.04
VDB	VDB_M	2	3	191.26	191.46	42	16.67
VDB	VDB_M	3	3	205.11	205.49	82	14.63
VDB	VDB_M	4	3	206.95	207.22	56	16.07
VDB	VDB_M	5	3	209.23	209.62	73	19.18
VDB	VDB_M	6	3	210.04	212.33	460	33.48
VDB	VDB_M	7	3	213.85	214.13	54	14.81
VDB	VDB_M	8	23	31.88	32.13	53	13.21
VDB	VDB_M	9	27	41.36	41.78	96	18.75
VDB	VDB_M	10	27	44.4	44.91	85	22.35
VDB	VDB_M	11	27	77.46	77.85	44	27.27
VDB	VDB_P	1	3	209.28	209.62	58	15.52
VDB	VDB_P	2	3	209.82	211.22	291	21.65
VDB	VDB_P	3	27	77.29	77.75	53	33.96

## Sheet: TableS3
Table S3: Description of the candidate genomic regions detected with the Rsb test when comparing the three ecotypes within each of the two breeds.
Breed	Comparison	ID_Region	CHR	Start(Mb)	End(Mb)	N_MRK	PERC_EXTR_MRK	Ecotype_under_selection
SAR	Rsb SAR_C/SAR_M	1	1	271.34	271.94	132	31.06	SAR_C
SAR	Rsb SAR_C/SAR_M	2	1	272.7	273.78	226	28.32	SAR_C
SAR	Rsb SAR_C/SAR_M	3	1	273.85	274.67	116	32.76	SAR_C
SAR	Rsb SAR_C/SAR_M	4	2	23	23.47	92	16.3	SAR_C
SAR	Rsb SAR_C/SAR_M	5	3	33.21	33.52	69	10.14	SAR_M
SAR	Rsb SAR_C/SAR_M	6	3	33.53	34.25	164	10.37	SAR_M
SAR	Rsb SAR_C/SAR_M	7	3	95.53	95.81	69	8.7	SAR_C
SAR	Rsb SAR_C/SAR_M	8	3	97.6	97.8	41	14.63	SAR_C
SAR	Rsb SAR_C/SAR_M	9	3	189.06	190.44	279	34.41	SAR_M
SAR	Rsb SAR_C/SAR_M	10	3	190.7	191.08	77	12.99	SAR_M
SAR	Rsb SAR_C/SAR_M	11	5	2.47	2.86	87	6.9	SAR_M
SAR	Rsb SAR_C/SAR_M	12	6	51.21	51.51	55	12.73	SAR_M
SAR	Rsb SAR_C/SAR_M	13	6	53.51	53.95	80	18.75	SAR_M
SAR	Rsb SAR_C/SAR_M	14	6	59.13	59.51	77	11.69	SAR_M
SAR	Rsb SAR_C/SAR_M	15	6	60.1	61.56	309	28.8	SAR_M
SAR	Rsb SAR_C/SAR_M	16	6	61.73	62.09	66	12.12	SAR_M
SAR	Rsb SAR_C/SAR_M	17	6	62.15	63.33	205	27.32	SAR_M
SAR	Rsb SAR_C/SAR_M	18	6	63.51	63.89	73	13.7	SAR_M
SAR	Rsb SAR_C/SAR_M	19	6	86.32	86.71	167	6.59	SAR_M
SAR	Rsb SAR_C/SAR_M	20	8	26.89	27.27	83	8.43	SAR_M
SAR	Rsb SAR_C/SAR_M	21	8	48.84	49.09	44	13.64	SAR_M
SAR	Rsb SAR_C/SAR_M	22	8	49.8	50.15	74	10.81	SAR_M
SAR	Rsb SAR_C/SAR_M	23	8	50.16	50.82	115	29.57	SAR_M
SAR	Rsb SAR_C/SAR_M	24	8	50.96	51.34	62	14.52	SAR_M
SAR	Rsb SAR_C/SAR_M	25	8	51.5	52.88	247	30.77	SAR_M
SAR	Rsb SAR_C/SAR_M	26	8	52.93	53.38	78	25.64	SAR_M
SAR	Rsb SAR_C/SAR_M	27	8	53.43	55.71	400	61.75	SAR_M
SAR	Rsb SAR_C/SAR_M	28	8	56.49	56.9	80	18.75	SAR_M
SAR	Rsb SAR_C/SAR_M	29	10	54.1	57.31	630	58.89	SAR_M
SAR	Rsb SAR_C/SAR_M	30	10	58.89	59.9	190	24.74	SAR_M
SAR	Rsb SAR_C/SAR_M	31	10	59.99	60.45	93	12.9	SAR_M
SAR	Rsb SAR_C/SAR_M	32	17	15.5	15.92	96	18.75	SAR_C
SAR	Rsb SAR_C/SAR_M	33	17	20.19	20.51	63	11.11	SAR_C
SAR	Rsb SAR_C/SAR_M	34	18	49.17	49.52	65	15.38	SAR_M
SAR	Rsb SAR_C/SAR_M	35	19	51.08	51.47	75	16	SAR_C
SAR	Rsb SAR_C/SAR_M	36	19	52.56	52.97	80	16.25	SAR_C
SAR	Rsb SAR_C/SAR_M	37	19	53.43	53.7	64	12.5	SAR_C
SAR	Rsb SAR_C/SAR_M	38	24	24.66	25.05	82	13.41	SAR_C
SAR	Rsb SAR_C/SAR_M	39	27	96.42	97.73	248	27.82	SAR_C
SAR	Rsb SAR_C/SAR_M	40	27	97.77	99.58	299	40.8	SAR_C
SAR	Rsb SAR_C/SAR_M	41	27	100.89	101.56	126	30.16	SAR_C
SAR	Rsb SAR_C/SAR_M	42	27	101.87	102.68	157	26.75	SAR_C
SAR	Rsb SAR_C/SAR_P	1	1	17.76	18.14	72	9.72	SAR_P
SAR	Rsb SAR_C/SAR_P	2	1	18.8	19.1	67	8.96	SAR_P
SAR	Rsb SAR_C/SAR_P	3	1	19.12	19.49	73	12.33	SAR_P
SAR	Rsb SAR_C/SAR_P	4	1	23.41	23.69	55	12.73	SAR_P
SAR	Rsb SAR_C/SAR_P	5	6	11.06	11.29	48	12.5	SAR_P
SAR	Rsb SAR_C/SAR_P	6	6	60.25	60.55	63	12.7	SAR_P
SAR	Rsb SAR_C/SAR_P	7	6	103.14	103.38	59	10.17	SAR_P
SAR	Rsb SAR_C/SAR_P	8	7	66.03	66.32	57	10.53	SAR_P
SAR	Rsb SAR_C/SAR_P	9	7	66.49	66.84	71	12.68	SAR_P
SAR	Rsb SAR_C/SAR_P	10	7	72.07	72.37	59	13.56	SAR_P
SAR	Rsb SAR_C/SAR_P	11	7	74.07	74.57	154	21.43	SAR_P
SAR	Rsb SAR_C/SAR_P	12	10	54.16	57.53	661	51.29	SAR_P
SAR	Rsb SAR_C/SAR_P	13	10	57.98	58.35	64	14.06	SAR_P
SAR	Rsb SAR_C/SAR_P	14	10	58.39	63.7	948	71.2	SAR_P
SAR	Rsb SAR_C/SAR_P	15	10	65.59	66.43	169	30.77	SAR_P
SAR	Rsb SAR_C/SAR_P	16	10	68.23	70.38	472	26.91	SAR_P
SAR	Rsb SAR_C/SAR_P	17	11	35.89	36.51	149	16.11	SAR_P
SAR	Rsb SAR_C/SAR_P	18	13	44.23	45.89	386	44.82	SAR_P
SAR	Rsb SAR_C/SAR_P	19	18	41.02	41.37	77	10.39	SAR_P
SAR	Rsb SAR_C/SAR_P	20	25	14.17	14.5	62	12.9	SAR_C
SAR	Rsb SAR_C/SAR_P	21	25	14.55	14.85	58	12.07	SAR_C
SAR	Rsb SAR_C/SAR_P	22	25	14.91	15.43	116	12.93	SAR_C
SAR	Rsb SAR_C/SAR_P	23	27	17	17.43	64	25	SAR_C
SAR	Rsb SAR_C/SAR_P	24	27	17.78	19	257	33.85	SAR_C
SAR	Rsb SAR_C/SAR_P	25	27	20.05	21.24	257	28.79	SAR_C
SAR	Rsb SAR_C/SAR_P	26	27	22.08	22.86	158	24.68	SAR_C
SAR	Rsb SAR_C/SAR_P	27	27	23.19	24.33	247	32.79	SAR_C
SAR	Rsb SAR_C/SAR_P	28	27	25.2	25.8	120	14.17	SAR_C
SAR	Rsb SAR_C/SAR_P	29	27	26.36	27.82	313	60.06	SAR_C
SAR	Rsb SAR_C/SAR_P	30	27	27.83	28.35	111	14.41	SAR_C
SAR	Rsb SAR_C/SAR_P	31	27	31.21	31.45	60	11.67	SAR_C
SAR	Rsb SAR_C/SAR_P	32	27	31.49	31.92	97	19.59	SAR_C
SAR	Rsb SAR_C/SAR_P	33	27	101.57	102.71	221	27.6	SAR_C
SAR	Rsb SAR_M/SAR_P	1	1	116.19	116.4	27	22.22	SAR_P
SAR	Rsb SAR_M/SAR_P	2	1	119.1	119.49	69	15.94	SAR_P
SAR	Rsb SAR_M/SAR_P	3	1	122.17	122.69	94	25.53	SAR_P
SAR	Rsb SAR_M/SAR_P	4	1	122.96	123.35	66	15.15	SAR_P
SAR	Rsb SAR_M/SAR_P	5	3	31.02	31.41	89	12.36	SAR_M
SAR	Rsb SAR_M/SAR_P	6	3	101.31	102.12	188	50	SAR_P
SAR	Rsb SAR_M/SAR_P	7	3	102.17	102.75	88	30.68	SAR_P
SAR	Rsb SAR_M/SAR_P	8	3	105.53	105.91	55	12.73	SAR_P
SAR	Rsb SAR_M/SAR_P	9	3	110.88	111.38	119	10.92	SAR_P
SAR	Rsb SAR_M/SAR_P	10	3	112.12	112.49	71	14.08	SAR_P
SAR	Rsb SAR_M/SAR_P	11	6	86.31	86.71	167	7.78	SAR_P
SAR	Rsb SAR_M/SAR_P	12	7	74.12	74.61	155	16.13	SAR_P
SAR	Rsb SAR_M/SAR_P	13	8	15.25	16.06	180	18.33	SAR_M
SAR	Rsb SAR_M/SAR_P	14	8	24.66	24.9	51	15.69	SAR_M
SAR	Rsb SAR_M/SAR_P	15	8	53.8	55.36	284	58.1	SAR_M
SAR	Rsb SAR_M/SAR_P	16	8	56.49	57.11	117	23.93	SAR_M
SAR	Rsb SAR_M/SAR_P	17	10	68.49	68.82	73	13.7	SAR_P
SAR	Rsb SAR_M/SAR_P	18	10	82.69	83.07	101	6.93	SAR_P
SAR	Rsb SAR_M/SAR_P	19	13	44.77	45.83	255	29.41	SAR_P
SAR	Rsb SAR_M/SAR_P	20	17	42.38	43.26	172	20.93	SAR_P
SAR	Rsb SAR_M/SAR_P	21	17	43.33	43.7	70	11.43	SAR_P
SAR	Rsb SAR_M/SAR_P	22	18	12.06	14.76	588	55.95	SAR_M
SAR	Rsb SAR_M/SAR_P	23	18	15.6	15.98	100	6	SAR_M
SAR	Rsb SAR_M/SAR_P	24	18	37.46	37.84	66	13.64	SAR_M
SAR	Rsb SAR_M/SAR_P	25	18	37.91	38.14	44	13.64	SAR_P
SAR	Rsb SAR_M/SAR_P	26	19	48.84	49.27	70	25.71	SAR_P
SAR	Rsb SAR_M/SAR_P	27	19	51.08	51.54	86	25.58	SAR_P
SAR	Rsb SAR_M/SAR_P	28	19	52.56	52.93	74	13.51	SAR_P
SAR	Rsb SAR_M/SAR_P	29	27	22.44	22.82	81	12.35	SAR_M
SAR	Rsb SAR_M/SAR_P	30	27	23.26	24.26	230	29.13	SAR_M
SAR	Rsb SAR_M/SAR_P	31	27	26.36	28.85	543	51.2	SAR_M
SAR	Rsb SAR_M/SAR_P	32	27	30.94	32.07	276	48.55	SAR_M
SAR	Rsb SAR_M/SAR_P	33	27	98.85	99.23	57	12.28	SAR_P
VDB	Rsb VDB_C/VDB_M	1	1	162.87	163.39	114	16.67	VDB_C
VDB	Rsb VDB_C/VDB_M	2	1	163.86	164.29	88	19.32	VDB_C
VDB	Rsb VDB_C/VDB_M	3	2	121.85	122.74	175	35.43	VDB_C
VDB	Rsb VDB_C/VDB_M	4	2	127.4	127.79	91	14.29	VDB_C
VDB	Rsb VDB_C/VDB_M	5	2	127.91	128.24	70	12.86	VDB_C
VDB	Rsb VDB_C/VDB_M	6	3	28.62	29	91	8.79	VDB_C
VDB	Rsb VDB_C/VDB_M	7	3	177.64	177.99	75	14.67	VDB_C
VDB	Rsb VDB_C/VDB_M	8	3	178.1	178.43	63	17.46	VDB_C
VDB	Rsb VDB_C/VDB_M	9	3	189.58	189.95	83	13.25	VDB_M
VDB	Rsb VDB_C/VDB_M	10	3	190.05	190.37	63	15.87	VDB_M
VDB	Rsb VDB_C/VDB_M	11	3	211.85	213.17	285	41.05	VDB_M
VDB	Rsb VDB_C/VDB_M	12	6	7.23	7.43	43	16.28	VDB_C
VDB	Rsb VDB_C/VDB_M	13	7	81.26	81.47	50	14	VDB_C
VDB	Rsb VDB_C/VDB_M	14	7	85.73	86.16	105	16.19	VDB_C
VDB	Rsb VDB_C/VDB_M	15	9	55.25	55.63	71	16.9	VDB_C
VDB	Rsb VDB_C/VDB_M	16	11	14.03	14.36	72	12.5	VDB_C
VDB	Rsb VDB_C/VDB_M	17	11	14.84	15.52	152	21.05	VDB_C
VDB	Rsb VDB_C/VDB_M	18	11	15.91	16.15	52	13.46	VDB_C
VDB	Rsb VDB_C/VDB_M	19	11	16.35	16.64	67	10.45	VDB_C
VDB	Rsb VDB_C/VDB_M	20	11	17	18.04	232	25	VDB_C
VDB	Rsb VDB_C/VDB_M	21	11	19.36	20.01	146	30.14	VDB_C
VDB	Rsb VDB_C/VDB_M	22	11	20.15	21.03	183	15.85	VDB_C
VDB	Rsb VDB_C/VDB_M	23	14	15.96	16.26	57	15.79	VDB_M
VDB	Rsb VDB_C/VDB_M	24	15	38.36	38.73	77	12.99	VDB_C
VDB	Rsb VDB_C/VDB_M	25	18	24.67	25.13	84	23.81	VDB_C
VDB	Rsb VDB_C/VDB_M	26	18	26.58	26.98	79	24.05	VDB_C
VDB	Rsb VDB_C/VDB_M	27	18	28.44	28.89	93	21.51	VDB_C
VDB	Rsb VDB_C/VDB_M	28	23	29.05	29.69	129	22.48	VDB_M
VDB	Rsb VDB_C/VDB_M	29	23	29.94	30.62	142	33.1	VDB_M
VDB	Rsb VDB_C/VDB_M	30	23	31.65	32.09	91	20.88	VDB_M
VDB	Rsb VDB_C/VDB_M	31	27	41.57	41.89	82	12.2	VDB_M
VDB	Rsb VDB_C/VDB_P	1	1	196.63	197.02	85	12.94	VDB_P
VDB	Rsb VDB_C/VDB_P	2	2	9.56	9.86	73	10.96	VDB_P
VDB	Rsb VDB_C/VDB_P	3	2	213.33	213.57	50	14	VDB_P
VDB	Rsb VDB_C/VDB_P	4	2	217.26	217.66	78	19.23	VDB_P
VDB	Rsb VDB_C/VDB_P	5	2	218.44	218.87	86	23.26	VDB_P
VDB	Rsb VDB_C/VDB_P	6	2	221.7	222.82	230	58.7	VDB_P
VDB	Rsb VDB_C/VDB_P	7	2	223.01	224	203	36.45	VDB_P
VDB	Rsb VDB_C/VDB_P	8	2	224.38	224.69	58	17.24	VDB_P
VDB	Rsb VDB_C/VDB_P	9	2	225.7	227.13	302	20.86	VDB_P
VDB	Rsb VDB_C/VDB_P	10	2	227.39	227.95	110	17.27	VDB_P
VDB	Rsb VDB_C/VDB_P	11	2	228.73	228.97	55	16.36	VDB_P
VDB	Rsb VDB_C/VDB_P	12	2	229.32	229.89	130	23.08	VDB_P
VDB	Rsb VDB_C/VDB_P	13	2	230.19	230.6	85	16.47	VDB_P
VDB	Rsb VDB_C/VDB_P	14	2	230.7	230.96	58	13.79	VDB_P
VDB	Rsb VDB_C/VDB_P	15	2	232.04	232.42	91	12.09	VDB_P
VDB	Rsb VDB_C/VDB_P	16	3	133.44	133.84	88	21.59	VDB_C
VDB	Rsb VDB_C/VDB_P	17	20	20.66	20.87	51	13.73	VDB_C
VDB	Rsb VDB_C/VDB_P	18	20	22.82	23.15	77	12.99	VDB_C
VDB	Rsb VDB_C/VDB_P	19	20	23.61	23.93	74	10.81	VDB_C
VDB	Rsb VDB_C/VDB_P	20	23	35.18	35.39	37	18.92	VDB_P
VDB	Rsb VDB_C/VDB_P	21	23	37.64	37.87	47	14.89	VDB_P
VDB	Rsb VDB_C/VDB_P	22	23	38.98	39.36	77	14.29	VDB_P
VDB	Rsb VDB_C/VDB_P	23	23	39.49	39.92	100	15	VDB_P
VDB	Rsb VDB_C/VDB_P	24	25	15.31	15.56	61	14.75	VDB_P
VDB	Rsb VDB_M/VDB_P	1	1	75.47	76.02	103	20.39	VDB_M
VDB	Rsb VDB_M/VDB_P	2	1	80.16	80.49	69	11.59	VDB_M
VDB	Rsb VDB_M/VDB_P	3	2	221.08	222.91	398	52.01	VDB_P
VDB	Rsb VDB_M/VDB_P	4	2	223.18	224.03	178	33.15	VDB_P
VDB	Rsb VDB_M/VDB_P	5	2	225.63	226.16	120	23.33	VDB_P											3.26829
VDB	Rsb VDB_M/VDB_P	6	2	226.35	226.67	56	16.07	VDB_P
VDB	Rsb VDB_M/VDB_P	7	2	226.77	227.06	62	11.29	VDB_P
VDB	Rsb VDB_M/VDB_P	8	2	227.17	227.8	120	18.33	VDB_P
VDB	Rsb VDB_M/VDB_P	9	2	229.34	231.14	402	19.15	VDB_P
VDB	Rsb VDB_M/VDB_P	10	2	234.34	234.68	62	14.52	VDB_P
VDB	Rsb VDB_M/VDB_P	11	3	117.33	117.56	53	15.09	VDB_M
VDB	Rsb VDB_M/VDB_P	12	4	107.86	108.26	95	17.89	VDB_P
VDB	Rsb VDB_M/VDB_P	13	4	108.61	108.98	65	15.38	VDB_P
VDB	Rsb VDB_M/VDB_P	14	5	24.01	24.51	113	15.04	VDB_P
VDB	Rsb VDB_M/VDB_P	15	6	26.42	26.8	76	15.79	VDB_P
VDB	Rsb VDB_M/VDB_P	16	6	29.97	30.18	51	13.73	VDB_P
VDB	Rsb VDB_M/VDB_P	17	6	84.63	85.15	79	20.25	VDB_M
VDB	Rsb VDB_M/VDB_P	18	8	65.48	65.83	59	13.56	VDB_P
VDB	Rsb VDB_M/VDB_P	19	9	39.94	40.22	56	16.07	VDB_M
VDB	Rsb VDB_M/VDB_P	20	10	53.98	54.24	50	14	VDB_P
VDB	Rsb VDB_M/VDB_P	21	10	54.57	54.92	74	12.16	VDB_P
VDB	Rsb VDB_M/VDB_P	22	10	56.35	56.69	72	15.28	VDB_P
VDB	Rsb VDB_M/VDB_P	23	11	17.08	17.28	48	14.58	VDB_P
VDB	Rsb VDB_M/VDB_P	24	11	17.65	17.94	72	12.5	VDB_P
VDB	Rsb VDB_M/VDB_P	25	24	12.61	13.02	81	19.75	VDB_P
VDB	Rsb VDB_M/VDB_P	26	25	11.81	12.25	88	22.73	VDB_P
VDB	Rsb VDB_M/VDB_P	27	25	12.39	12.85	98	18.37	VDB_P
VDB	Rsb VDB_M/VDB_P	28	25	13.26	13.75	92	29.35	VDB_P
VDB	Rsb VDB_M/VDB_P	29	25	14.28	14.52	49	14.29	VDB_P
VDB	Rsb VDB_M/VDB_P	30	25	14.93	15.69	173	21.39	VDB_P
VDB	Rsb VDB_M/VDB_P	31	27	38.17	38.66	129	12.4	VDB_P
VDB	Rsb VDB_M/VDB_P	32	27	38.71	39.1	94	13.83	VDB_P

## Sheet: TableS4
Table S4 : VEP results for the statistically signifcant SNPs within the three candidate regions under selection in SAR_M jointly identified in Rsb SAR_C/SAR_M and Rsb SAR_M/SAR_P
SNP	Chromosome	Position	Allele	Consequence	IMPACT	Gene symbol	Gene	Feature_type	Feature	BIOTYPE	EXON	INTRON
rs405659841	3	33319093	A	intron_variant	MODIFIER	RAB10	ENSOARG00020000225	Transcript	ENSOART00020000260.2	protein_coding	-	2/6
rs405659841	3	33319093	A	intron_variant	MODIFIER	RAB10	ENSOARG00020000225	Transcript	ENSOART00020044179.1	protein_coding	-	2/6
rs405659841	3	33319093	A	intron_variant	MODIFIER	RAB10	ENSOARG00020000225	Transcript	ENSOART00020070512.1	protein_coding	-	2/6
rs418191188	3	33320593	A	intron_variant	MODIFIER	RAB10	ENSOARG00020000225	Transcript	ENSOART00020000260.2	protein_coding	-	2/6
rs418191188	3	33320593	C	intron_variant	MODIFIER	RAB10	ENSOARG00020000225	Transcript	ENSOART00020000260.2	protein_coding	-	2/6
rs418191188	3	33320593	A	intron_variant	MODIFIER	RAB10	ENSOARG00020000225	Transcript	ENSOART00020044179.1	protein_coding	-	2/6
rs418191188	3	33320593	C	intron_variant	MODIFIER	RAB10	ENSOARG00020000225	Transcript	ENSOART00020044179.1	protein_coding	-	2/6
rs418191188	3	33320593	A	intron_variant	MODIFIER	RAB10	ENSOARG00020000225	Transcript	ENSOART00020070512.1	protein_coding	-	2/6
rs418191188	3	33320593	C	intron_variant	MODIFIER	RAB10	ENSOARG00020000225	Transcript	ENSOART00020070512.1	protein_coding	-	2/6
rs399669162	3	33367920	G	intron_variant	MODIFIER	RAB10	ENSOARG00020000225	Transcript	ENSOART00020000260.2	protein_coding	-	3/6
rs399669162	3	33367920	G	intron_variant	MODIFIER	RAB10	ENSOARG00020000225	Transcript	ENSOART00020044179.1	protein_coding	-	3/6
rs399669162	3	33367920	G	intron_variant	MODIFIER	RAB10	ENSOARG00020000225	Transcript	ENSOART00020070512.1	protein_coding	-	3/6
rs402780954	3	33381838	A	intron_variant	MODIFIER	RAB10	ENSOARG00020000225	Transcript	ENSOART00020000260.2	protein_coding	-	6/6
rs402780954	3	33381838	A	downstream_gene_variant	MODIFIER	RAB10	ENSOARG00020000225	Transcript	ENSOART00020044179.1	protein_coding	-	-
rs402780954	3	33381838	A	downstream_gene_variant	MODIFIER	RAB10	ENSOARG00020000225	Transcript	ENSOART00020070512.1	protein_coding	-	-
rs417535919	3	33389713	T	downstream_gene_variant	MODIFIER	RAB10	ENSOARG00020000225	Transcript	ENSOART00020000260.2	protein_coding	-	-
rs429127491	3	33402029	A	upstream_gene_variant	MODIFIER	GAREM2	ENSOARG00020000249	Transcript	ENSOART00020000296.2	protein_coding	-	-
rs429166350	3	33514424	A	intron_variant,non_coding_transcript_variant	MODIFIER	-	ENSOARG00020029797	Transcript	ENSOART00020049180.1	lncRNA	-	1/1
rs429166350	3	33514424	A	intron_variant,non_coding_transcript_variant	MODIFIER	-	ENSOARG00020029797	Transcript	ENSOART00020050309.1	lncRNA	-	1/3
rs429166350	3	33514424	A	upstream_gene_variant	MODIFIER	-	ENSOARG00020029797	Transcript	ENSOART00020054227.1	lncRNA	-	-
rs429166350	3	33514424	A	intron_variant,non_coding_transcript_variant	MODIFIER	-	ENSOARG00020029797	Transcript	ENSOART00020065715.1	lncRNA	-	1/2
rs429166350	3	33514424	A	intron_variant,non_coding_transcript_variant	MODIFIER	-	ENSOARG00020029797	Transcript	ENSOART00020068807.1	lncRNA	-	2/4
rs429166350	3	33514424	A	intron_variant,non_coding_transcript_variant	MODIFIER	-	ENSOARG00020029797	Transcript	ENSOART00020072530.1	lncRNA	-	1/1
rs425354949	8	53604493	C	intron_variant	MODIFIER	PTPRK	ENSOARG00020004343	Transcript	ENSOART00020009498.2	protein_coding	-	8/32
rs425354949	8	53604493	C	intron_variant	MODIFIER	PTPRK	ENSOARG00020004343	Transcript	ENSOART00020009652.2	protein_coding	-	8/33
rs425354949	8	53604493	C	intron_variant	MODIFIER	PTPRK	ENSOARG00020004343	Transcript	ENSOART00020009681.2	protein_coding	-	8/31
rs425354949	8	53604493	C	intron_variant	MODIFIER	PTPRK	ENSOARG00020004343	Transcript	ENSOART00020009855.2	protein_coding	-	8/32
rs425354949	8	53604493	C	intron_variant	MODIFIER	PTPRK	ENSOARG00020004343	Transcript	ENSOART00020010157.2	protein_coding	-	8/31
rs425354949	8	53604493	C	intron_variant	MODIFIER	PTPRK	ENSOARG00020004343	Transcript	ENSOART00020010419.2	protein_coding	-	8/30
rs425354949	8	53604493	C	intron_variant	MODIFIER	PTPRK	ENSOARG00020004343	Transcript	ENSOART00020010647.2	protein_coding	-	7/28
rs425354949	8	53604493	C	intron_variant	MODIFIER	PTPRK	ENSOARG00020004343	Transcript	ENSOART00020010971.2	protein_coding	-	8/17
rs427993177	8	53604815	C	intron_variant	MODIFIER	PTPRK	ENSOARG00020004343	Transcript	ENSOART00020009498.2	protein_coding	-	8/32
rs427993177	8	53604815	C	intron_variant	MODIFIER	PTPRK	ENSOARG00020004343	Transcript	ENSOART00020009652.2	protein_coding	-	8/33
rs427993177	8	53604815	C	intron_variant	MODIFIER	PTPRK	ENSOARG00020004343	Transcript	ENSOART00020009681.2	protein_coding	-	8/31
rs427993177	8	53604815	C	intron_variant	MODIFIER	PTPRK	ENSOARG00020004343	Transcript	ENSOART00020009855.2	protein_coding	-	8/32
rs427993177	8	53604815	C	intron_variant	MODIFIER	PTPRK	ENSOARG00020004343	Transcript	ENSOART00020010157.2	protein_coding	-	8/31
rs427993177	8	53604815	C	intron_variant	MODIFIER	PTPRK	ENSOARG00020004343	Transcript	ENSOART00020010419.2	protein_coding	-	8/30
rs427993177	8	53604815	C	intron_variant	MODIFIER	PTPRK	ENSOARG00020004343	Transcript	ENSOART00020010647.2	protein_coding	-	7/28
rs427993177	8	53604815	C	intron_variant	MODIFIER	PTPRK	ENSOARG00020004343	Transcript	ENSOART00020010971.2	protein_coding	-	8/17
rs409542231	8	53608675	G	intron_variant	MODIFIER	PTPRK	ENSOARG00020004343	Transcript	ENSOART00020009498.2	protein_coding	-	8/32
rs409542231	8	53608675	G	intron_variant	MODIFIER	PTPRK	ENSOARG00020004343	Transcript	ENSOART00020009652.2	protein_coding	-	8/33
rs409542231	8	53608675	G	intron_variant	MODIFIER	PTPRK	ENSOARG00020004343	Transcript	ENSOART00020009681.2	protein_coding	-	8/31
rs409542231	8	53608675	G	intron_variant	MODIFIER	PTPRK	ENSOARG00020004343	Transcript	ENSOART00020009855.2	protein_coding	-	8/32
rs409542231	8	53608675	G	intron_variant	MODIFIER	PTPRK	ENSOARG00020004343	Transcript	ENSOART00020010157.2	protein_coding	-	8/31
rs409542231	8	53608675	G	intron_variant	MODIFIER	PTPRK	ENSOARG00020004343	Transcript	ENSOART00020010419.2	protein_coding	-	8/30
rs409542231	8	53608675	G	intron_variant	MODIFIER	PTPRK	ENSOARG00020004343	Transcript	ENSOART00020010647.2	protein_coding	-	7/28
rs409542231	8	53608675	G	intron_variant	MODIFIER	PTPRK	ENSOARG00020004343	Transcript	ENSOART00020010971.2	protein_coding	-	8/17
rs420848599	8	53610874	A	intron_variant	MODIFIER	PTPRK	ENSOARG00020004343	Transcript	ENSOART00020009498.2	protein_coding	-	7/32
rs420848599	8	53610874	A	intron_variant	MODIFIER	PTPRK	ENSOARG00020004343	Transcript	ENSOART00020009652.2	protein_coding	-	7/33
rs420848599	8	53610874	A	intron_variant	MODIFIER	PTPRK	ENSOARG00020004343	Transcript	ENSOART00020009681.2	protein_coding	-	7/31
rs420848599	8	53610874	A	intron_variant	MODIFIER	PTPRK	ENSOARG00020004343	Transcript	ENSOART00020009855.2	protein_coding	-	7/32
rs420848599	8	53610874	A	intron_variant	MODIFIER	PTPRK	ENSOARG00020004343	Transcript	ENSOART00020010157.2	protein_coding	-	7/31
rs420848599	8	53610874	A	intron_variant	MODIFIER	PTPRK	ENSOARG00020004343	Transcript	ENSOART00020010419.2	protein_coding	-	7/30
rs420848599	8	53610874	A	intron_variant	MODIFIER	PTPRK	ENSOARG00020004343	Transcript	ENSOART00020010647.2	protein_coding	-	6/28
rs420848599	8	53610874	A	intron_variant	MODIFIER	PTPRK	ENSOARG00020004343	Transcript	ENSOART00020010971.2	protein_coding	-	7/17
rs423326023	8	53615055	G	intron_variant	MODIFIER	PTPRK	ENSOARG00020004343	Transcript	ENSOART00020009498.2	protein_coding	-	7/32
rs423326023	8	53615055	G	intron_variant	MODIFIER	PTPRK	ENSOARG00020004343	Transcript	ENSOART00020009652.2	protein_coding	-	7/33
rs423326023	8	53615055	G	intron_variant	MODIFIER	PTPRK	ENSOARG00020004343	Transcript	ENSOART00020009681.2	protein_coding	-	7/31
rs423326023	8	53615055	G	intron_variant	MODIFIER	PTPRK	ENSOARG00020004343	Transcript	ENSOART00020009855.2	protein_coding	-	7/32
rs423326023	8	53615055	G	intron_variant	MODIFIER	PTPRK	ENSOARG00020004343	Transcript	ENSOART00020010157.2	protein_coding	-	7/31
rs423326023	8	53615055	G	intron_variant	MODIFIER	PTPRK	ENSOARG00020004343	Transcript	ENSOART00020010419.2	protein_coding	-	7/30
rs423326023	8	53615055	G	intron_variant	MODIFIER	PTPRK	ENSOARG00020004343	Transcript	ENSOART00020010647.2	protein_coding	-	6/28
rs423326023	8	53615055	G	intron_variant	MODIFIER	PTPRK	ENSOARG00020004343	Transcript	ENSOART00020010971.2	protein_coding	-	7/17
rs423224651	8	53623119	C	intron_variant	MODIFIER	PTPRK	ENSOARG00020004343	Transcript	ENSOART00020009498.2	protein_coding	-	7/32
rs423224651	8	53623119	C	intron_variant	MODIFIER	PTPRK	ENSOARG00020004343	Transcript	ENSOART00020009652.2	protein_coding	-	7/33
rs423224651	8	53623119	C	intron_variant	MODIFIER	PTPRK	ENSOARG00020004343	Transcript	ENSOART00020009681.2	protein_coding	-	7/31
rs423224651	8	53623119	C	intron_variant	MODIFIER	PTPRK	ENSOARG00020004343	Transcript	ENSOART00020009855.2	protein_coding	-	7/32
rs423224651	8	53623119	C	intron_variant	MODIFIER	PTPRK	ENSOARG00020004343	Transcript	ENSOART00020010157.2	protein_coding	-	7/31
rs423224651	8	53623119	C	intron_variant	MODIFIER	PTPRK	ENSOARG00020004343	Transcript	ENSOART00020010419.2	protein_coding	-	7/30
rs423224651	8	53623119	C	intron_variant	MODIFIER	PTPRK	ENSOARG00020004343	Transcript	ENSOART00020010647.2	protein_coding	-	6/28
rs423224651	8	53623119	C	intron_variant	MODIFIER	PTPRK	ENSOARG00020004343	Transcript	ENSOART00020010971.2	protein_coding	-	7/17
rs410787449	8	53624994	G	intron_variant	MODIFIER	PTPRK	ENSOARG00020004343	Transcript	ENSOART00020009498.2	protein_coding	-	7/32
rs410787449	8	53624994	G	intron_variant	MODIFIER	PTPRK	ENSOARG00020004343	Transcript	ENSOART00020009652.2	protein_coding	-	7/33
rs410787449	8	53624994	G	intron_variant	MODIFIER	PTPRK	ENSOARG00020004343	Transcript	ENSOART00020009681.2	protein_coding	-	7/31
rs410787449	8	53624994	G	intron_variant	MODIFIER	PTPRK	ENSOARG00020004343	Transcript	ENSOART00020009855.2	protein_coding	-	7/32
rs410787449	8	53624994	G	intron_variant	MODIFIER	PTPRK	ENSOARG00020004343	Transcript	ENSOART00020010157.2	protein_coding	-	7/31
rs410787449	8	53624994	G	intron_variant	MODIFIER	PTPRK	ENSOARG00020004343	Transcript	ENSOART00020010419.2	protein_coding	-	7/30
rs410787449	8	53624994	G	intron_variant	MODIFIER	PTPRK	ENSOARG00020004343	Transcript	ENSOART00020010647.2	protein_coding	-	6/28
rs410787449	8	53624994	G	intron_variant	MODIFIER	PTPRK	ENSOARG00020004343	Transcript	ENSOART00020010971.2	protein_coding	-	7/17
rs424412596	8	53627679	T	intron_variant	MODIFIER	PTPRK	ENSOARG00020004343	Transcript	ENSOART00020009498.2	protein_coding	-	7/32
rs424412596	8	53627679	T	intron_variant	MODIFIER	PTPRK	ENSOARG00020004343	Transcript	ENSOART00020009652.2	protein_coding	-	7/33
rs424412596	8	53627679	T	intron_variant	MODIFIER	PTPRK	ENSOARG00020004343	Transcript	ENSOART00020009681.2	protein_coding	-	7/31
rs424412596	8	53627679	T	intron_variant	MODIFIER	PTPRK	ENSOARG00020004343	Transcript	ENSOART00020009855.2	protein_coding	-	7/32
rs424412596	8	53627679	T	intron_variant	MODIFIER	PTPRK	ENSOARG00020004343	Transcript	ENSOART00020010157.2	protein_coding	-	7/31
rs424412596	8	53627679	T	intron_variant	MODIFIER	PTPRK	ENSOARG00020004343	Transcript	ENSOART00020010419.2	protein_coding	-	7/30
rs424412596	8	53627679	T	intron_variant	MODIFIER	PTPRK	ENSOARG00020004343	Transcript	ENSOART00020010647.2	protein_coding	-	6/28
rs424412596	8	53627679	T	intron_variant	MODIFIER	PTPRK	ENSOARG00020004343	Transcript	ENSOART00020010971.2	protein_coding	-	7/17
rs425011003	8	53636162	A	intron_variant	MODIFIER	PTPRK	ENSOARG00020004343	Transcript	ENSOART00020009498.2	protein_coding	-	7/32
rs425011003	8	53636162	A	intron_variant	MODIFIER	PTPRK	ENSOARG00020004343	Transcript	ENSOART00020009652.2	protein_coding	-	7/33
rs425011003	8	53636162	A	intron_variant	MODIFIER	PTPRK	ENSOARG00020004343	Transcript	ENSOART00020009681.2	protein_coding	-	7/31
rs425011003	8	53636162	A	intron_variant	MODIFIER	PTPRK	ENSOARG00020004343	Transcript	ENSOART00020009855.2	protein_coding	-	7/32
rs425011003	8	53636162	A	intron_variant	MODIFIER	PTPRK	ENSOARG00020004343	Transcript	ENSOART00020010157.2	protein_coding	-	7/31
rs425011003	8	53636162	A	intron_variant	MODIFIER	PTPRK	ENSOARG00020004343	Transcript	ENSOART00020010419.2	protein_coding	-	7/30
rs425011003	8	53636162	A	intron_variant	MODIFIER	PTPRK	ENSOARG00020004343	Transcript	ENSOART00020010647.2	protein_coding	-	6/28
rs425011003	8	53636162	A	intron_variant	MODIFIER	PTPRK	ENSOARG00020004343	Transcript	ENSOART00020010971.2	protein_coding	-	7/17
rs424738530	8	53651070	A	intron_variant	MODIFIER	PTPRK	ENSOARG00020004343	Transcript	ENSOART00020009498.2	protein_coding	-	7/32
rs424738530	8	53651070	A	intron_variant	MODIFIER	PTPRK	ENSOARG00020004343	Transcript	ENSOART00020009652.2	protein_coding	-	7/33
rs424738530	8	53651070	A	intron_variant	MODIFIER	PTPRK	ENSOARG00020004343	Transcript	ENSOART00020009681.2	protein_coding	-	7/31
rs424738530	8	53651070	A	intron_variant	MODIFIER	PTPRK	ENSOARG00020004343	Transcript	ENSOART00020009855.2	protein_coding	-	7/32
rs424738530	8	53651070	A	intron_variant	MODIFIER	PTPRK	ENSOARG00020004343	Transcript	ENSOART00020010157.2	protein_coding	-	7/31
rs424738530	8	53651070	A	intron_variant	MODIFIER	PTPRK	ENSOARG00020004343	Transcript	ENSOART00020010419.2	protein_coding	-	7/30
rs424738530	8	53651070	A	intron_variant	MODIFIER	PTPRK	ENSOARG00020004343	Transcript	ENSOART00020010647.2	protein_coding	-	6/28
rs424738530	8	53651070	A	intron_variant	MODIFIER	PTPRK	ENSOARG00020004343	Transcript	ENSOART00020010971.2	protein_coding	-	7/17
rs425656906	8	53684242	C	intron_variant	MODIFIER	PTPRK	ENSOARG00020004343	Transcript	ENSOART00020009498.2	protein_coding	-	7/32
rs425656906	8	53684242	C	intron_variant	MODIFIER	PTPRK	ENSOARG00020004343	Transcript	ENSOART00020009652.2	protein_coding	-	7/33
rs425656906	8	53684242	C	intron_variant	MODIFIER	PTPRK	ENSOARG00020004343	Transcript	ENSOART00020009681.2	protein_coding	-	7/31
rs425656906	8	53684242	C	intron_variant	MODIFIER	PTPRK	ENSOARG00020004343	Transcript	ENSOART00020009855.2	protein_coding	-	7/32
rs425656906	8	53684242	C	intron_variant	MODIFIER	PTPRK	ENSOARG00020004343	Transcript	ENSOART00020010157.2	protein_coding	-	7/31
rs425656906	8	53684242	C	intron_variant	MODIFIER	PTPRK	ENSOARG00020004343	Transcript	ENSOART00020010419.2	protein_coding	-	7/30
rs425656906	8	53684242	C	intron_variant	MODIFIER	PTPRK	ENSOARG00020004343	Transcript	ENSOART00020010647.2	protein_coding	-	6/28
rs425656906	8	53684242	C	intron_variant	MODIFIER	PTPRK	ENSOARG00020004343	Transcript	ENSOART00020010971.2	protein_coding	-	7/17
rs418899951	8	53685118	T	intron_variant	MODIFIER	PTPRK	ENSOARG00020004343	Transcript	ENSOART00020009498.2	protein_coding	-	7/32
rs418899951	8	53685118	T	intron_variant	MODIFIER	PTPRK	ENSOARG00020004343	Transcript	ENSOART00020009652.2	protein_coding	-	7/33
rs418899951	8	53685118	T	intron_variant	MODIFIER	PTPRK	ENSOARG00020004343	Transcript	ENSOART00020009681.2	protein_coding	-	7/31
rs418899951	8	53685118	T	intron_variant	MODIFIER	PTPRK	ENSOARG00020004343	Transcript	ENSOART00020009855.2	protein_coding	-	7/32
rs418899951	8	53685118	T	intron_variant	MODIFIER	PTPRK	ENSOARG00020004343	Transcript	ENSOART00020010157.2	protein_coding	-	7/31
rs418899951	8	53685118	T	intron_variant	MODIFIER	PTPRK	ENSOARG00020004343	Transcript	ENSOART00020010419.2	protein_coding	-	7/30
rs418899951	8	53685118	T	intron_variant	MODIFIER	PTPRK	ENSOARG00020004343	Transcript	ENSOART00020010647.2	protein_coding	-	6/28
rs418899951	8	53685118	T	intron_variant	MODIFIER	PTPRK	ENSOARG00020004343	Transcript	ENSOART00020010971.2	protein_coding	-	7/17
rs419252222	8	53690466	T	intron_variant	MODIFIER	PTPRK	ENSOARG00020004343	Transcript	ENSOART00020009498.2	protein_coding	-	7/32
rs419252222	8	53690466	T	intron_variant	MODIFIER	PTPRK	ENSOARG00020004343	Transcript	ENSOART00020009652.2	protein_coding	-	7/33
rs419252222	8	53690466	T	intron_variant	MODIFIER	PTPRK	ENSOARG00020004343	Transcript	ENSOART00020009681.2	protein_coding	-	7/31
rs419252222	8	53690466	T	intron_variant	MODIFIER	PTPRK	ENSOARG00020004343	Transcript	ENSOART00020009855.2	protein_coding	-	7/32
rs419252222	8	53690466	T	intron_variant	MODIFIER	PTPRK	ENSOARG00020004343	Transcript	ENSOART00020010157.2	protein_coding	-	7/31
rs419252222	8	53690466	T	intron_variant	MODIFIER	PTPRK	ENSOARG00020004343	Transcript	ENSOART00020010419.2	protein_coding	-	7/30
rs419252222	8	53690466	T	intron_variant	MODIFIER	PTPRK	ENSOARG00020004343	Transcript	ENSOART00020010647.2	protein_coding	-	6/28
rs419252222	8	53690466	T	intron_variant	MODIFIER	PTPRK	ENSOARG00020004343	Transcript	ENSOART00020010971.2	protein_coding	-	7/17
rs403740210	8	53692012	A	intron_variant	MODIFIER	PTPRK	ENSOARG00020004343	Transcript	ENSOART00020009498.2	protein_coding	-	7/32
rs403740210	8	53692012	A	intron_variant	MODIFIER	PTPRK	ENSOARG00020004343	Transcript	ENSOART00020009652.2	protein_coding	-	7/33
rs403740210	8	53692012	A	intron_variant	MODIFIER	PTPRK	ENSOARG00020004343	Transcript	ENSOART00020009681.2	protein_coding	-	7/31
rs403740210	8	53692012	A	intron_variant	MODIFIER	PTPRK	ENSOARG00020004343	Transcript	ENSOART00020009855.2	protein_coding	-	7/32
rs403740210	8	53692012	A	intron_variant	MODIFIER	PTPRK	ENSOARG00020004343	Transcript	ENSOART00020010157.2	protein_coding	-	7/31
rs403740210	8	53692012	A	intron_variant	MODIFIER	PTPRK	ENSOARG00020004343	Transcript	ENSOART00020010419.2	protein_coding	-	7/30
rs403740210	8	53692012	A	intron_variant	MODIFIER	PTPRK	ENSOARG00020004343	Transcript	ENSOART00020010647.2	protein_coding	-	6/28
rs403740210	8	53692012	A	intron_variant	MODIFIER	PTPRK	ENSOARG00020004343	Transcript	ENSOART00020010971.2	protein_coding	-	7/17
rs415581907	8	53731616	A	intron_variant	MODIFIER	PTPRK	ENSOARG00020004343	Transcript	ENSOART00020009498.2	protein_coding	-	6/32
rs415581907	8	53731616	A	intron_variant	MODIFIER	PTPRK	ENSOARG00020004343	Transcript	ENSOART00020009652.2	protein_coding	-	6/33
rs415581907	8	53731616	A	intron_variant	MODIFIER	PTPRK	ENSOARG00020004343	Transcript	ENSOART00020009681.2	protein_coding	-	6/31
rs415581907	8	53731616	A	intron_variant	MODIFIER	PTPRK	ENSOARG00020004343	Transcript	ENSOART00020009855.2	protein_coding	-	6/32
rs415581907	8	53731616	A	intron_variant	MODIFIER	PTPRK	ENSOARG00020004343	Transcript	ENSOART00020010157.2	protein_coding	-	6/31
rs415581907	8	53731616	A	intron_variant	MODIFIER	PTPRK	ENSOARG00020004343	Transcript	ENSOART00020010419.2	protein_coding	-	6/30
rs415581907	8	53731616	A	intron_variant	MODIFIER	PTPRK	ENSOARG00020004343	Transcript	ENSOART00020010647.2	protein_coding	-	5/28
rs415581907	8	53731616	A	intron_variant	MODIFIER	PTPRK	ENSOARG00020004343	Transcript	ENSOART00020010971.2	protein_coding	-	6/17
rs429758513	8	53740895	G	intron_variant	MODIFIER	PTPRK	ENSOARG00020004343	Transcript	ENSOART00020009498.2	protein_coding	-	6/32
rs429758513	8	53740895	G	intron_variant	MODIFIER	PTPRK	ENSOARG00020004343	Transcript	ENSOART00020009652.2	protein_coding	-	6/33
rs429758513	8	53740895	G	intron_variant	MODIFIER	PTPRK	ENSOARG00020004343	Transcript	ENSOART00020009681.2	protein_coding	-	6/31
rs429758513	8	53740895	G	intron_variant	MODIFIER	PTPRK	ENSOARG00020004343	Transcript	ENSOART00020009855.2	protein_coding	-	6/32
rs429758513	8	53740895	G	intron_variant	MODIFIER	PTPRK	ENSOARG00020004343	Transcript	ENSOART00020010157.2	protein_coding	-	6/31
rs429758513	8	53740895	G	intron_variant	MODIFIER	PTPRK	ENSOARG00020004343	Transcript	ENSOART00020010419.2	protein_coding	-	6/30
rs429758513	8	53740895	G	intron_variant	MODIFIER	PTPRK	ENSOARG00020004343	Transcript	ENSOART00020010647.2	protein_coding	-	5/28
rs429758513	8	53740895	G	intron_variant	MODIFIER	PTPRK	ENSOARG00020004343	Transcript	ENSOART00020010971.2	protein_coding	-	6/17
rs421802552	8	53759669	A	intron_variant	MODIFIER	PTPRK	ENSOARG00020004343	Transcript	ENSOART00020009498.2	protein_coding	-	5/32
rs421802552	8	53759669	A	intron_variant	MODIFIER	PTPRK	ENSOARG00020004343	Transcript	ENSOART00020009652.2	protein_coding	-	5/33
rs421802552	8	53759669	A	intron_variant	MODIFIER	PTPRK	ENSOARG00020004343	Transcript	ENSOART00020009681.2	protein_coding	-	5/31
rs421802552	8	53759669	A	intron_variant	MODIFIER	PTPRK	ENSOARG00020004343	Transcript	ENSOART00020009855.2	protein_coding	-	5/32
rs421802552	8	53759669	A	intron_variant	MODIFIER	PTPRK	ENSOARG00020004343	Transcript	ENSOART00020010157.2	protein_coding	-	5/31
rs421802552	8	53759669	A	intron_variant	MODIFIER	PTPRK	ENSOARG00020004343	Transcript	ENSOART00020010419.2	protein_coding	-	5/30
rs421802552	8	53759669	A	intron_variant	MODIFIER	PTPRK	ENSOARG00020004343	Transcript	ENSOART00020010647.2	protein_coding	-	4/28
rs421802552	8	53759669	A	intron_variant	MODIFIER	PTPRK	ENSOARG00020004343	Transcript	ENSOART00020010971.2	protein_coding	-	5/17
rs418411940	8	53760977	C	intron_variant	MODIFIER	PTPRK	ENSOARG00020004343	Transcript	ENSOART00020009498.2	protein_coding	-	5/32
rs418411940	8	53760977	C	intron_variant	MODIFIER	PTPRK	ENSOARG00020004343	Transcript	ENSOART00020009652.2	protein_coding	-	5/33
rs418411940	8	53760977	C	intron_variant	MODIFIER	PTPRK	ENSOARG00020004343	Transcript	ENSOART00020009681.2	protein_coding	-	5/31
rs418411940	8	53760977	C	intron_variant	MODIFIER	PTPRK	ENSOARG00020004343	Transcript	ENSOART00020009855.2	protein_coding	-	5/32
rs418411940	8	53760977	C	intron_variant	MODIFIER	PTPRK	ENSOARG00020004343	Transcript	ENSOART00020010157.2	protein_coding	-	5/31
rs418411940	8	53760977	C	intron_variant	MODIFIER	PTPRK	ENSOARG00020004343	Transcript	ENSOART00020010419.2	protein_coding	-	5/30
rs418411940	8	53760977	C	intron_variant	MODIFIER	PTPRK	ENSOARG00020004343	Transcript	ENSOART00020010647.2	protein_coding	-	4/28
rs418411940	8	53760977	C	intron_variant	MODIFIER	PTPRK	ENSOARG00020004343	Transcript	ENSOART00020010971.2	protein_coding	-	5/17
rs427342488	8	53791815	T	intron_variant	MODIFIER	PTPRK	ENSOARG00020004343	Transcript	ENSOART00020009498.2	protein_coding	-	3/32
rs427342488	8	53791815	T	intron_variant	MODIFIER	PTPRK	ENSOARG00020004343	Transcript	ENSOART00020009652.2	protein_coding	-	3/33
rs427342488	8	53791815	T	intron_variant	MODIFIER	PTPRK	ENSOARG00020004343	Transcript	ENSOART00020009681.2	protein_coding	-	3/31
rs427342488	8	53791815	T	intron_variant	MODIFIER	PTPRK	ENSOARG00020004343	Transcript	ENSOART00020009855.2	protein_coding	-	3/32
rs427342488	8	53791815	T	intron_variant	MODIFIER	PTPRK	ENSOARG00020004343	Transcript	ENSOART00020010157.2	protein_coding	-	3/31
rs427342488	8	53791815	T	intron_variant	MODIFIER	PTPRK	ENSOARG00020004343	Transcript	ENSOART00020010419.2	protein_coding	-	3/30
rs427342488	8	53791815	T	intron_variant	MODIFIER	PTPRK	ENSOARG00020004343	Transcript	ENSOART00020010647.2	protein_coding	-	2/28
rs427342488	8	53791815	T	intron_variant	MODIFIER	PTPRK	ENSOARG00020004343	Transcript	ENSOART00020010971.2	protein_coding	-	3/17
rs427342488	8	53791815	T	downstream_gene_variant	MODIFIER	PTPRK	ENSOARG00020004343	Transcript	ENSOART00020074444.1	protein_coding	-	-
rs424015094	8	53801704	C	intron_variant	MODIFIER	PTPRK	ENSOARG00020004343	Transcript	ENSOART00020009498.2	protein_coding	-	3/32
rs424015094	8	53801704	C	intron_variant	MODIFIER	PTPRK	ENSOARG00020004343	Transcript	ENSOART00020009652.2	protein_coding	-	3/33
rs424015094	8	53801704	C	intron_variant	MODIFIER	PTPRK	ENSOARG00020004343	Transcript	ENSOART00020009681.2	protein_coding	-	3/31
rs424015094	8	53801704	C	intron_variant	MODIFIER	PTPRK	ENSOARG00020004343	Transcript	ENSOART00020009855.2	protein_coding	-	3/32
rs424015094	8	53801704	C	intron_variant	MODIFIER	PTPRK	ENSOARG00020004343	Transcript	ENSOART00020010157.2	protein_coding	-	3/31
rs424015094	8	53801704	C	intron_variant	MODIFIER	PTPRK	ENSOARG00020004343	Transcript	ENSOART00020010419.2	protein_coding	-	3/30
rs424015094	8	53801704	C	intron_variant	MODIFIER	PTPRK	ENSOARG00020004343	Transcript	ENSOART00020010647.2	protein_coding	-	2/28
rs424015094	8	53801704	C	intron_variant	MODIFIER	PTPRK	ENSOARG00020004343	Transcript	ENSOART00020010971.2	protein_coding	-	3/17
rs424015094	8	53801704	C	upstream_gene_variant	MODIFIER	U6	ENSOARG00020007307	Transcript	ENSOART00020011146.2	snRNA	-	-
rs424015094	8	53801704	C	intron_variant	MODIFIER	PTPRK	ENSOARG00020004343	Transcript	ENSOART00020074444.1	protein_coding	-	3/3
rs428481311	8	53805449	T	intron_variant	MODIFIER	PTPRK	ENSOARG00020004343	Transcript	ENSOART00020009498.2	protein_coding	-	3/32
rs428481311	8	53805449	T	intron_variant	MODIFIER	PTPRK	ENSOARG00020004343	Transcript	ENSOART00020009652.2	protein_coding	-	3/33
rs428481311	8	53805449	T	intron_variant	MODIFIER	PTPRK	ENSOARG00020004343	Transcript	ENSOART00020009681.2	protein_coding	-	3/31
rs428481311	8	53805449	T	intron_variant	MODIFIER	PTPRK	ENSOARG00020004343	Transcript	ENSOART00020009855.2	protein_coding	-	3/32
rs428481311	8	53805449	T	intron_variant	MODIFIER	PTPRK	ENSOARG00020004343	Transcript	ENSOART00020010157.2	protein_coding	-	3/31
rs428481311	8	53805449	T	intron_variant	MODIFIER	PTPRK	ENSOARG00020004343	Transcript	ENSOART00020010419.2	protein_coding	-	3/30
rs428481311	8	53805449	T	intron_variant	MODIFIER	PTPRK	ENSOARG00020004343	Transcript	ENSOART00020010647.2	protein_coding	-	2/28
rs428481311	8	53805449	T	intron_variant	MODIFIER	PTPRK	ENSOARG00020004343	Transcript	ENSOART00020010971.2	protein_coding	-	3/17
rs428481311	8	53805449	T	upstream_gene_variant	MODIFIER	U6	ENSOARG00020007307	Transcript	ENSOART00020011146.2	snRNA	-	-
rs428481311	8	53805449	T	intron_variant	MODIFIER	PTPRK	ENSOARG00020004343	Transcript	ENSOART00020074444.1	protein_coding	-	3/3
rs429359257	8	53811634	G	intron_variant	MODIFIER	PTPRK	ENSOARG00020004343	Transcript	ENSOART00020009498.2	protein_coding	-	3/32
rs429359257	8	53811634	G	intron_variant	MODIFIER	PTPRK	ENSOARG00020004343	Transcript	ENSOART00020009652.2	protein_coding	-	3/33
rs429359257	8	53811634	G	intron_variant	MODIFIER	PTPRK	ENSOARG00020004343	Transcript	ENSOART00020009681.2	protein_coding	-	3/31
rs429359257	8	53811634	G	intron_variant	MODIFIER	PTPRK	ENSOARG00020004343	Transcript	ENSOART00020009855.2	protein_coding	-	3/32
rs429359257	8	53811634	G	intron_variant	MODIFIER	PTPRK	ENSOARG00020004343	Transcript	ENSOART00020010157.2	protein_coding	-	3/31
rs429359257	8	53811634	G	intron_variant	MODIFIER	PTPRK	ENSOARG00020004343	Transcript	ENSOART00020010419.2	protein_coding	-	3/30
rs429359257	8	53811634	G	intron_variant	MODIFIER	PTPRK	ENSOARG00020004343	Transcript	ENSOART00020010647.2	protein_coding	-	2/28
rs429359257	8	53811634	G	intron_variant	MODIFIER	PTPRK	ENSOARG00020004343	Transcript	ENSOART00020010971.2	protein_coding	-	3/17
rs429359257	8	53811634	G	intron_variant	MODIFIER	PTPRK	ENSOARG00020004343	Transcript	ENSOART00020074444.1	protein_coding	-	3/3
rs427129138	8	53814253	T	intron_variant	MODIFIER	PTPRK	ENSOARG00020004343	Transcript	ENSOART00020009498.2	protein_coding	-	3/32
rs427129138	8	53814253	T	intron_variant	MODIFIER	PTPRK	ENSOARG00020004343	Transcript	ENSOART00020009652.2	protein_coding	-	3/33
rs427129138	8	53814253	T	intron_variant	MODIFIER	PTPRK	ENSOARG00020004343	Transcript	ENSOART00020009681.2	protein_coding	-	3/31
rs427129138	8	53814253	T	intron_variant	MODIFIER	PTPRK	ENSOARG00020004343	Transcript	ENSOART00020009855.2	protein_coding	-	3/32
rs427129138	8	53814253	T	intron_variant	MODIFIER	PTPRK	ENSOARG00020004343	Transcript	ENSOART00020010157.2	protein_coding	-	3/31
rs427129138	8	53814253	T	intron_variant	MODIFIER	PTPRK	ENSOARG00020004343	Transcript	ENSOART00020010419.2	protein_coding	-	3/30
rs427129138	8	53814253	T	intron_variant	MODIFIER	PTPRK	ENSOARG00020004343	Transcript	ENSOART00020010647.2	protein_coding	-	2/28
rs427129138	8	53814253	T	intron_variant	MODIFIER	PTPRK	ENSOARG00020004343	Transcript	ENSOART00020010971.2	protein_coding	-	3/17
rs427129138	8	53814253	T	intron_variant	MODIFIER	PTPRK	ENSOARG00020004343	Transcript	ENSOART00020074444.1	protein_coding	-	3/3
rs421047497	8	53818900	T	intron_variant	MODIFIER	PTPRK	ENSOARG00020004343	Transcript	ENSOART00020009498.2	protein_coding	-	3/32
rs421047497	8	53818900	T	intron_variant	MODIFIER	PTPRK	ENSOARG00020004343	Transcript	ENSOART00020009652.2	protein_coding	-	3/33
rs421047497	8	53818900	T	intron_variant	MODIFIER	PTPRK	ENSOARG00020004343	Transcript	ENSOART00020009681.2	protein_coding	-	3/31
rs421047497	8	53818900	T	intron_variant	MODIFIER	PTPRK	ENSOARG00020004343	Transcript	ENSOART00020009855.2	protein_coding	-	3/32
rs421047497	8	53818900	T	intron_variant	MODIFIER	PTPRK	ENSOARG00020004343	Transcript	ENSOART00020010157.2	protein_coding	-	3/31
rs421047497	8	53818900	T	intron_variant	MODIFIER	PTPRK	ENSOARG00020004343	Transcript	ENSOART00020010419.2	protein_coding	-	3/30
rs421047497	8	53818900	T	intron_variant	MODIFIER	PTPRK	ENSOARG00020004343	Transcript	ENSOART00020010647.2	protein_coding	-	2/28
rs421047497	8	53818900	T	intron_variant	MODIFIER	PTPRK	ENSOARG00020004343	Transcript	ENSOART00020010971.2	protein_coding	-	3/17
rs421047497	8	53818900	T	intron_variant	MODIFIER	PTPRK	ENSOARG00020004343	Transcript	ENSOART00020074444.1	protein_coding	-	3/3
rs429103893	8	53823688	C	intron_variant	MODIFIER	PTPRK	ENSOARG00020004343	Transcript	ENSOART00020009498.2	protein_coding	-	3/32
rs429103893	8	53823688	C	intron_variant	MODIFIER	PTPRK	ENSOARG00020004343	Transcript	ENSOART00020009652.2	protein_coding	-	3/33
rs429103893	8	53823688	C	intron_variant	MODIFIER	PTPRK	ENSOARG00020004343	Transcript	ENSOART00020009681.2	protein_coding	-	3/31
rs429103893	8	53823688	C	intron_variant	MODIFIER	PTPRK	ENSOARG00020004343	Transcript	ENSOART00020009855.2	protein_coding	-	3/32
rs429103893	8	53823688	C	intron_variant	MODIFIER	PTPRK	ENSOARG00020004343	Transcript	ENSOART00020010157.2	protein_coding	-	3/31
rs429103893	8	53823688	C	intron_variant	MODIFIER	PTPRK	ENSOARG00020004343	Transcript	ENSOART00020010419.2	protein_coding	-	3/30
rs429103893	8	53823688	C	intron_variant	MODIFIER	PTPRK	ENSOARG00020004343	Transcript	ENSOART00020010647.2	protein_coding	-	2/28
rs429103893	8	53823688	C	intron_variant	MODIFIER	PTPRK	ENSOARG00020004343	Transcript	ENSOART00020010971.2	protein_coding	-	3/17
rs429103893	8	53823688	C	intron_variant	MODIFIER	PTPRK	ENSOARG00020004343	Transcript	ENSOART00020074444.1	protein_coding	-	3/3
rs425759170	8	53861090	T	intron_variant	MODIFIER	PTPRK	ENSOARG00020004343	Transcript	ENSOART00020009498.2	protein_coding	-	3/32
rs425759170	8	53861090	T	intron_variant	MODIFIER	PTPRK	ENSOARG00020004343	Transcript	ENSOART00020009652.2	protein_coding	-	3/33
rs425759170	8	53861090	T	intron_variant	MODIFIER	PTPRK	ENSOARG00020004343	Transcript	ENSOART00020009681.2	protein_coding	-	3/31
rs425759170	8	53861090	T	intron_variant	MODIFIER	PTPRK	ENSOARG00020004343	Transcript	ENSOART00020009855.2	protein_coding	-	3/32
rs425759170	8	53861090	T	intron_variant	MODIFIER	PTPRK	ENSOARG00020004343	Transcript	ENSOART00020010157.2	protein_coding	-	3/31
rs425759170	8	53861090	T	intron_variant	MODIFIER	PTPRK	ENSOARG00020004343	Transcript	ENSOART00020010419.2	protein_coding	-	3/30
rs425759170	8	53861090	T	intron_variant	MODIFIER	PTPRK	ENSOARG00020004343	Transcript	ENSOART00020010647.2	protein_coding	-	2/28
rs425759170	8	53861090	T	intron_variant	MODIFIER	PTPRK	ENSOARG00020004343	Transcript	ENSOART00020010971.2	protein_coding	-	3/17
rs425759170	8	53861090	T	intron_variant	MODIFIER	PTPRK	ENSOARG00020004343	Transcript	ENSOART00020074444.1	protein_coding	-	3/3
rs425759170	8	53861090	T	intron_variant	MODIFIER	PTPRK	ENSOARG00020004343	Transcript	ENSOART00020080804.1	protein_coding	-	3/3
rs415046201	8	53863079	T	intron_variant	MODIFIER	PTPRK	ENSOARG00020004343	Transcript	ENSOART00020009498.2	protein_coding	-	3/32
rs415046201	8	53863079	T	intron_variant	MODIFIER	PTPRK	ENSOARG00020004343	Transcript	ENSOART00020009652.2	protein_coding	-	3/33
rs415046201	8	53863079	T	intron_variant	MODIFIER	PTPRK	ENSOARG00020004343	Transcript	ENSOART00020009681.2	protein_coding	-	3/31
rs415046201	8	53863079	T	intron_variant	MODIFIER	PTPRK	ENSOARG00020004343	Transcript	ENSOART00020009855.2	protein_coding	-	3/32
rs415046201	8	53863079	T	intron_variant	MODIFIER	PTPRK	ENSOARG00020004343	Transcript	ENSOART00020010157.2	protein_coding	-	3/31
rs415046201	8	53863079	T	intron_variant	MODIFIER	PTPRK	ENSOARG00020004343	Transcript	ENSOART00020010419.2	protein_coding	-	3/30
rs415046201	8	53863079	T	intron_variant	MODIFIER	PTPRK	ENSOARG00020004343	Transcript	ENSOART00020010647.2	protein_coding	-	2/28
rs415046201	8	53863079	T	intron_variant	MODIFIER	PTPRK	ENSOARG00020004343	Transcript	ENSOART00020010971.2	protein_coding	-	3/17
rs415046201	8	53863079	T	intron_variant	MODIFIER	PTPRK	ENSOARG00020004343	Transcript	ENSOART00020074444.1	protein_coding	-	3/3
rs415046201	8	53863079	T	intron_variant	MODIFIER	PTPRK	ENSOARG00020004343	Transcript	ENSOART00020080804.1	protein_coding	-	3/3
rs404838041	8	53865604	G	intron_variant	MODIFIER	PTPRK	ENSOARG00020004343	Transcript	ENSOART00020009498.2	protein_coding	-	3/32
rs404838041	8	53865604	G	intron_variant	MODIFIER	PTPRK	ENSOARG00020004343	Transcript	ENSOART00020009652.2	protein_coding	-	3/33
rs404838041	8	53865604	G	intron_variant	MODIFIER	PTPRK	ENSOARG00020004343	Transcript	ENSOART00020009681.2	protein_coding	-	3/31
rs404838041	8	53865604	G	intron_variant	MODIFIER	PTPRK	ENSOARG00020004343	Transcript	ENSOART00020009855.2	protein_coding	-	3/32
rs404838041	8	53865604	G	intron_variant	MODIFIER	PTPRK	ENSOARG00020004343	Transcript	ENSOART00020010157.2	protein_coding	-	3/31
rs404838041	8	53865604	G	intron_variant	MODIFIER	PTPRK	ENSOARG00020004343	Transcript	ENSOART00020010419.2	protein_coding	-	3/30
rs404838041	8	53865604	G	intron_variant	MODIFIER	PTPRK	ENSOARG00020004343	Transcript	ENSOART00020010647.2	protein_coding	-	2/28
rs404838041	8	53865604	G	intron_variant	MODIFIER	PTPRK	ENSOARG00020004343	Transcript	ENSOART00020010971.2	protein_coding	-	3/17
rs404838041	8	53865604	G	intron_variant	MODIFIER	PTPRK	ENSOARG00020004343	Transcript	ENSOART00020074444.1	protein_coding	-	3/3
rs404838041	8	53865604	G	intron_variant	MODIFIER	PTPRK	ENSOARG00020004343	Transcript	ENSOART00020080804.1	protein_coding	-	3/3
rs403033529	8	53868253	A	intron_variant	MODIFIER	PTPRK	ENSOARG00020004343	Transcript	ENSOART00020009498.2	protein_coding	-	3/32
rs403033529	8	53868253	A	intron_variant	MODIFIER	PTPRK	ENSOARG00020004343	Transcript	ENSOART00020009652.2	protein_coding	-	3/33
rs403033529	8	53868253	A	intron_variant	MODIFIER	PTPRK	ENSOARG00020004343	Transcript	ENSOART00020009681.2	protein_coding	-	3/31
rs403033529	8	53868253	A	intron_variant	MODIFIER	PTPRK	ENSOARG00020004343	Transcript	ENSOART00020009855.2	protein_coding	-	3/32
rs403033529	8	53868253	A	intron_variant	MODIFIER	PTPRK	ENSOARG00020004343	Transcript	ENSOART00020010157.2	protein_coding	-	3/31
rs403033529	8	53868253	A	intron_variant	MODIFIER	PTPRK	ENSOARG00020004343	Transcript	ENSOART00020010419.2	protein_coding	-	3/30
rs403033529	8	53868253	A	intron_variant	MODIFIER	PTPRK	ENSOARG00020004343	Transcript	ENSOART00020010647.2	protein_coding	-	2/28
rs403033529	8	53868253	A	intron_variant	MODIFIER	PTPRK	ENSOARG00020004343	Transcript	ENSOART00020010971.2	protein_coding	-	3/17
rs403033529	8	53868253	A	intron_variant	MODIFIER	PTPRK	ENSOARG00020004343	Transcript	ENSOART00020074444.1	protein_coding	-	3/3
rs403033529	8	53868253	A	intron_variant	MODIFIER	PTPRK	ENSOARG00020004343	Transcript	ENSOART00020080804.1	protein_coding	-	3/3
rs424335197	8	53873063	G	intron_variant	MODIFIER	PTPRK	ENSOARG00020004343	Transcript	ENSOART00020009498.2	protein_coding	-	2/32
rs424335197	8	53873063	G	intron_variant	MODIFIER	PTPRK	ENSOARG00020004343	Transcript	ENSOART00020009652.2	protein_coding	-	2/33
rs424335197	8	53873063	G	intron_variant	MODIFIER	PTPRK	ENSOARG00020004343	Transcript	ENSOART00020009681.2	protein_coding	-	2/31
rs424335197	8	53873063	G	intron_variant	MODIFIER	PTPRK	ENSOARG00020004343	Transcript	ENSOART00020009855.2	protein_coding	-	2/32
rs424335197	8	53873063	G	intron_variant	MODIFIER	PTPRK	ENSOARG00020004343	Transcript	ENSOART00020010157.2	protein_coding	-	2/31
rs424335197	8	53873063	G	intron_variant	MODIFIER	PTPRK	ENSOARG00020004343	Transcript	ENSOART00020010419.2	protein_coding	-	2/30
rs424335197	8	53873063	G	intron_variant	MODIFIER	PTPRK	ENSOARG00020004343	Transcript	ENSOART00020010647.2	protein_coding	-	1/28
rs424335197	8	53873063	G	intron_variant	MODIFIER	PTPRK	ENSOARG00020004343	Transcript	ENSOART00020010971.2	protein_coding	-	2/17
rs424335197	8	53873063	G	intron_variant	MODIFIER	PTPRK	ENSOARG00020004343	Transcript	ENSOART00020074444.1	protein_coding	-	2/3
rs424335197	8	53873063	G	intron_variant	MODIFIER	PTPRK	ENSOARG00020004343	Transcript	ENSOART00020080804.1	protein_coding	-	2/3
rs424579545	8	53878708	T	intron_variant	MODIFIER	PTPRK	ENSOARG00020004343	Transcript	ENSOART00020009498.2	protein_coding	-	2/32
rs424579545	8	53878708	T	intron_variant	MODIFIER	PTPRK	ENSOARG00020004343	Transcript	ENSOART00020009652.2	protein_coding	-	2/33
rs424579545	8	53878708	T	intron_variant	MODIFIER	PTPRK	ENSOARG00020004343	Transcript	ENSOART00020009681.2	protein_coding	-	2/31
rs424579545	8	53878708	T	intron_variant	MODIFIER	PTPRK	ENSOARG00020004343	Transcript	ENSOART00020009855.2	protein_coding	-	2/32
rs424579545	8	53878708	T	intron_variant	MODIFIER	PTPRK	ENSOARG00020004343	Transcript	ENSOART00020010157.2	protein_coding	-	2/31
rs424579545	8	53878708	T	intron_variant	MODIFIER	PTPRK	ENSOARG00020004343	Transcript	ENSOART00020010419.2	protein_coding	-	2/30
rs424579545	8	53878708	T	intron_variant	MODIFIER	PTPRK	ENSOARG00020004343	Transcript	ENSOART00020010647.2	protein_coding	-	1/28
rs424579545	8	53878708	T	intron_variant	MODIFIER	PTPRK	ENSOARG00020004343	Transcript	ENSOART00020010971.2	protein_coding	-	2/17
rs424579545	8	53878708	T	intron_variant	MODIFIER	PTPRK	ENSOARG00020004343	Transcript	ENSOART00020074444.1	protein_coding	-	2/3
rs424579545	8	53878708	T	intron_variant	MODIFIER	PTPRK	ENSOARG00020004343	Transcript	ENSOART00020080804.1	protein_coding	-	2/3
rs425270369	8	53882355	C	intron_variant	MODIFIER	PTPRK	ENSOARG00020004343	Transcript	ENSOART00020009498.2	protein_coding	-	2/32
rs425270369	8	53882355	C	intron_variant	MODIFIER	PTPRK	ENSOARG00020004343	Transcript	ENSOART00020009652.2	protein_coding	-	2/33
rs425270369	8	53882355	C	intron_variant	MODIFIER	PTPRK	ENSOARG00020004343	Transcript	ENSOART00020009681.2	protein_coding	-	2/31
rs425270369	8	53882355	C	intron_variant	MODIFIER	PTPRK	ENSOARG00020004343	Transcript	ENSOART00020009855.2	protein_coding	-	2/32
rs425270369	8	53882355	C	intron_variant	MODIFIER	PTPRK	ENSOARG00020004343	Transcript	ENSOART00020010157.2	protein_coding	-	2/31
rs425270369	8	53882355	C	intron_variant	MODIFIER	PTPRK	ENSOARG00020004343	Transcript	ENSOART00020010419.2	protein_coding	-	2/30
rs425270369	8	53882355	C	intron_variant	MODIFIER	PTPRK	ENSOARG00020004343	Transcript	ENSOART00020010647.2	protein_coding	-	1/28
rs425270369	8	53882355	C	intron_variant	MODIFIER	PTPRK	ENSOARG00020004343	Transcript	ENSOART00020010971.2	protein_coding	-	2/17
rs425270369	8	53882355	C	intron_variant	MODIFIER	PTPRK	ENSOARG00020004343	Transcript	ENSOART00020074444.1	protein_coding	-	2/3
rs425270369	8	53882355	C	intron_variant	MODIFIER	PTPRK	ENSOARG00020004343	Transcript	ENSOART00020080804.1	protein_coding	-	2/3
rs160239968	8	53882587	A	intron_variant	MODIFIER	PTPRK	ENSOARG00020004343	Transcript	ENSOART00020009498.2	protein_coding	-	2/32
rs160239968	8	53882587	A	intron_variant	MODIFIER	PTPRK	ENSOARG00020004343	Transcript	ENSOART00020009652.2	protein_coding	-	2/33
rs160239968	8	53882587	A	intron_variant	MODIFIER	PTPRK	ENSOARG00020004343	Transcript	ENSOART00020009681.2	protein_coding	-	2/31
rs160239968	8	53882587	A	intron_variant	MODIFIER	PTPRK	ENSOARG00020004343	Transcript	ENSOART00020009855.2	protein_coding	-	2/32
rs160239968	8	53882587	A	intron_variant	MODIFIER	PTPRK	ENSOARG00020004343	Transcript	ENSOART00020010157.2	protein_coding	-	2/31
rs160239968	8	53882587	A	intron_variant	MODIFIER	PTPRK	ENSOARG00020004343	Transcript	ENSOART00020010419.2	protein_coding	-	2/30
rs160239968	8	53882587	A	intron_variant	MODIFIER	PTPRK	ENSOARG00020004343	Transcript	ENSOART00020010647.2	protein_coding	-	1/28
rs160239968	8	53882587	A	intron_variant	MODIFIER	PTPRK	ENSOARG00020004343	Transcript	ENSOART00020010971.2	protein_coding	-	2/17
rs160239968	8	53882587	A	intron_variant	MODIFIER	PTPRK	ENSOARG00020004343	Transcript	ENSOART00020074444.1	protein_coding	-	2/3
rs160239968	8	53882587	A	intron_variant	MODIFIER	PTPRK	ENSOARG00020004343	Transcript	ENSOART00020080804.1	protein_coding	-	2/3
rs410291235	8	53892757	C	intron_variant	MODIFIER	PTPRK	ENSOARG00020004343	Transcript	ENSOART00020009498.2	protein_coding	-	2/32
rs410291235	8	53892757	C	intron_variant	MODIFIER	PTPRK	ENSOARG00020004343	Transcript	ENSOART00020009652.2	protein_coding	-	2/33
rs410291235	8	53892757	C	intron_variant	MODIFIER	PTPRK	ENSOARG00020004343	Transcript	ENSOART00020009681.2	protein_coding	-	2/31
rs410291235	8	53892757	C	intron_variant	MODIFIER	PTPRK	ENSOARG00020004343	Transcript	ENSOART00020009855.2	protein_coding	-	2/32
rs410291235	8	53892757	C	intron_variant	MODIFIER	PTPRK	ENSOARG00020004343	Transcript	ENSOART00020010157.2	protein_coding	-	2/31
rs410291235	8	53892757	C	intron_variant	MODIFIER	PTPRK	ENSOARG00020004343	Transcript	ENSOART00020010419.2	protein_coding	-	2/30
rs410291235	8	53892757	C	intron_variant	MODIFIER	PTPRK	ENSOARG00020004343	Transcript	ENSOART00020010647.2	protein_coding	-	1/28
rs410291235	8	53892757	C	intron_variant	MODIFIER	PTPRK	ENSOARG00020004343	Transcript	ENSOART00020010971.2	protein_coding	-	2/17
rs410291235	8	53892757	C	intron_variant	MODIFIER	PTPRK	ENSOARG00020004343	Transcript	ENSOART00020074444.1	protein_coding	-	2/3
rs410291235	8	53892757	C	intron_variant	MODIFIER	PTPRK	ENSOARG00020004343	Transcript	ENSOART00020080804.1	protein_coding	-	2/3
rs420708824	8	53897546	G	intron_variant	MODIFIER	PTPRK	ENSOARG00020004343	Transcript	ENSOART00020009498.2	protein_coding	-	2/32
rs420708824	8	53897546	G	intron_variant	MODIFIER	PTPRK	ENSOARG00020004343	Transcript	ENSOART00020009652.2	protein_coding	-	2/33
rs420708824	8	53897546	G	intron_variant	MODIFIER	PTPRK	ENSOARG00020004343	Transcript	ENSOART00020009681.2	protein_coding	-	2/31
rs420708824	8	53897546	G	intron_variant	MODIFIER	PTPRK	ENSOARG00020004343	Transcript	ENSOART00020009855.2	protein_coding	-	2/32
rs420708824	8	53897546	G	intron_variant	MODIFIER	PTPRK	ENSOARG00020004343	Transcript	ENSOART00020010157.2	protein_coding	-	2/31
rs420708824	8	53897546	G	intron_variant	MODIFIER	PTPRK	ENSOARG00020004343	Transcript	ENSOART00020010419.2	protein_coding	-	2/30
rs420708824	8	53897546	G	intron_variant	MODIFIER	PTPRK	ENSOARG00020004343	Transcript	ENSOART00020010647.2	protein_coding	-	1/28
rs420708824	8	53897546	G	intron_variant	MODIFIER	PTPRK	ENSOARG00020004343	Transcript	ENSOART00020010971.2	protein_coding	-	2/17
rs420708824	8	53897546	G	intron_variant	MODIFIER	PTPRK	ENSOARG00020004343	Transcript	ENSOART00020074444.1	protein_coding	-	2/3
rs420708824	8	53897546	G	intron_variant	MODIFIER	PTPRK	ENSOARG00020004343	Transcript	ENSOART00020080804.1	protein_coding	-	2/3
rs425926291	8	53909009	G	intron_variant	MODIFIER	PTPRK	ENSOARG00020004343	Transcript	ENSOART00020009498.2	protein_coding	-	2/32
rs425926291	8	53909009	G	intron_variant	MODIFIER	PTPRK	ENSOARG00020004343	Transcript	ENSOART00020009652.2	protein_coding	-	2/33
rs425926291	8	53909009	G	intron_variant	MODIFIER	PTPRK	ENSOARG00020004343	Transcript	ENSOART00020009681.2	protein_coding	-	2/31
rs425926291	8	53909009	G	intron_variant	MODIFIER	PTPRK	ENSOARG00020004343	Transcript	ENSOART00020009855.2	protein_coding	-	2/32
rs425926291	8	53909009	G	intron_variant	MODIFIER	PTPRK	ENSOARG00020004343	Transcript	ENSOART00020010157.2	protein_coding	-	2/31
rs425926291	8	53909009	G	intron_variant	MODIFIER	PTPRK	ENSOARG00020004343	Transcript	ENSOART00020010419.2	protein_coding	-	2/30
rs425926291	8	53909009	G	intron_variant	MODIFIER	PTPRK	ENSOARG00020004343	Transcript	ENSOART00020010647.2	protein_coding	-	1/28
rs425926291	8	53909009	G	intron_variant	MODIFIER	PTPRK	ENSOARG00020004343	Transcript	ENSOART00020010971.2	protein_coding	-	2/17
rs425926291	8	53909009	G	intron_variant	MODIFIER	PTPRK	ENSOARG00020004343	Transcript	ENSOART00020074444.1	protein_coding	-	2/3
rs425926291	8	53909009	G	intron_variant	MODIFIER	PTPRK	ENSOARG00020004343	Transcript	ENSOART00020080804.1	protein_coding	-	2/3
rs423207172	8	53926442	T	intron_variant	MODIFIER	PTPRK	ENSOARG00020004343	Transcript	ENSOART00020009498.2	protein_coding	-	2/32
rs423207172	8	53926442	T	intron_variant	MODIFIER	PTPRK	ENSOARG00020004343	Transcript	ENSOART00020009652.2	protein_coding	-	2/33
rs423207172	8	53926442	T	intron_variant	MODIFIER	PTPRK	ENSOARG00020004343	Transcript	ENSOART00020009681.2	protein_coding	-	2/31
rs423207172	8	53926442	T	intron_variant	MODIFIER	PTPRK	ENSOARG00020004343	Transcript	ENSOART00020009855.2	protein_coding	-	2/32
rs423207172	8	53926442	T	intron_variant	MODIFIER	PTPRK	ENSOARG00020004343	Transcript	ENSOART00020010157.2	protein_coding	-	2/31
rs423207172	8	53926442	T	intron_variant	MODIFIER	PTPRK	ENSOARG00020004343	Transcript	ENSOART00020010419.2	protein_coding	-	2/30
rs423207172	8	53926442	T	intron_variant	MODIFIER	PTPRK	ENSOARG00020004343	Transcript	ENSOART00020010647.2	protein_coding	-	1/28
rs423207172	8	53926442	T	intron_variant	MODIFIER	PTPRK	ENSOARG00020004343	Transcript	ENSOART00020010971.2	protein_coding	-	2/17
rs423207172	8	53926442	T	intron_variant	MODIFIER	PTPRK	ENSOARG00020004343	Transcript	ENSOART00020074444.1	protein_coding	-	2/3
rs423207172	8	53926442	T	intron_variant	MODIFIER	PTPRK	ENSOARG00020004343	Transcript	ENSOART00020080804.1	protein_coding	-	2/3
rs408096199	8	53933706	T	intron_variant	MODIFIER	PTPRK	ENSOARG00020004343	Transcript	ENSOART00020009498.2	protein_coding	-	2/32
rs408096199	8	53933706	T	intron_variant	MODIFIER	PTPRK	ENSOARG00020004343	Transcript	ENSOART00020009652.2	protein_coding	-	2/33
rs408096199	8	53933706	T	intron_variant	MODIFIER	PTPRK	ENSOARG00020004343	Transcript	ENSOART00020009681.2	protein_coding	-	2/31
rs408096199	8	53933706	T	intron_variant	MODIFIER	PTPRK	ENSOARG00020004343	Transcript	ENSOART00020009855.2	protein_coding	-	2/32
rs408096199	8	53933706	T	intron_variant	MODIFIER	PTPRK	ENSOARG00020004343	Transcript	ENSOART00020010157.2	protein_coding	-	2/31
rs408096199	8	53933706	T	intron_variant	MODIFIER	PTPRK	ENSOARG00020004343	Transcript	ENSOART00020010419.2	protein_coding	-	2/30
rs408096199	8	53933706	T	intron_variant	MODIFIER	PTPRK	ENSOARG00020004343	Transcript	ENSOART00020010971.2	protein_coding	-	2/17
rs408096199	8	53933706	T	intron_variant	MODIFIER	PTPRK	ENSOARG00020004343	Transcript	ENSOART00020074444.1	protein_coding	-	2/3
rs408096199	8	53933706	T	intron_variant	MODIFIER	PTPRK	ENSOARG00020004343	Transcript	ENSOART00020080804.1	protein_coding	-	2/3
rs415521838	8	53944742	C	intron_variant	MODIFIER	PTPRK	ENSOARG00020004343	Transcript	ENSOART00020009498.2	protein_coding	-	2/32
rs415521838	8	53944742	C	intron_variant	MODIFIER	PTPRK	ENSOARG00020004343	Transcript	ENSOART00020009652.2	protein_coding	-	2/33
rs415521838	8	53944742	C	intron_variant	MODIFIER	PTPRK	ENSOARG00020004343	Transcript	ENSOART00020009681.2	protein_coding	-	2/31
rs415521838	8	53944742	C	intron_variant	MODIFIER	PTPRK	ENSOARG00020004343	Transcript	ENSOART00020009855.2	protein_coding	-	2/32
rs415521838	8	53944742	C	intron_variant	MODIFIER	PTPRK	ENSOARG00020004343	Transcript	ENSOART00020010157.2	protein_coding	-	2/31
rs415521838	8	53944742	C	intron_variant	MODIFIER	PTPRK	ENSOARG00020004343	Transcript	ENSOART00020010419.2	protein_coding	-	2/30
rs415521838	8	53944742	C	intron_variant	MODIFIER	PTPRK	ENSOARG00020004343	Transcript	ENSOART00020010971.2	protein_coding	-	2/17
rs415521838	8	53944742	C	intron_variant	MODIFIER	PTPRK	ENSOARG00020004343	Transcript	ENSOART00020074444.1	protein_coding	-	2/3
rs415521838	8	53944742	C	intron_variant	MODIFIER	PTPRK	ENSOARG00020004343	Transcript	ENSOART00020080804.1	protein_coding	-	2/3
rs412448314	8	53947090	G	intron_variant	MODIFIER	PTPRK	ENSOARG00020004343	Transcript	ENSOART00020009498.2	protein_coding	-	2/32
rs412448314	8	53947090	G	intron_variant	MODIFIER	PTPRK	ENSOARG00020004343	Transcript	ENSOART00020009652.2	protein_coding	-	2/33
rs412448314	8	53947090	G	intron_variant	MODIFIER	PTPRK	ENSOARG00020004343	Transcript	ENSOART00020009681.2	protein_coding	-	2/31
rs412448314	8	53947090	G	intron_variant	MODIFIER	PTPRK	ENSOARG00020004343	Transcript	ENSOART00020009855.2	protein_coding	-	2/32
rs412448314	8	53947090	G	intron_variant	MODIFIER	PTPRK	ENSOARG00020004343	Transcript	ENSOART00020010157.2	protein_coding	-	2/31
rs412448314	8	53947090	G	intron_variant	MODIFIER	PTPRK	ENSOARG00020004343	Transcript	ENSOART00020010419.2	protein_coding	-	2/30
rs412448314	8	53947090	G	intron_variant	MODIFIER	PTPRK	ENSOARG00020004343	Transcript	ENSOART00020010971.2	protein_coding	-	2/17
rs412448314	8	53947090	G	intron_variant	MODIFIER	PTPRK	ENSOARG00020004343	Transcript	ENSOART00020074444.1	protein_coding	-	2/3
rs412448314	8	53947090	G	intron_variant	MODIFIER	PTPRK	ENSOARG00020004343	Transcript	ENSOART00020080804.1	protein_coding	-	2/3
rs398483413	8	53962099	A	intron_variant	MODIFIER	PTPRK	ENSOARG00020004343	Transcript	ENSOART00020009498.2	protein_coding	-	1/32
rs398483413	8	53962099	A	intron_variant	MODIFIER	PTPRK	ENSOARG00020004343	Transcript	ENSOART00020009652.2	protein_coding	-	1/33
rs398483413	8	53962099	A	intron_variant	MODIFIER	PTPRK	ENSOARG00020004343	Transcript	ENSOART00020009681.2	protein_coding	-	1/31
rs398483413	8	53962099	A	intron_variant	MODIFIER	PTPRK	ENSOARG00020004343	Transcript	ENSOART00020009855.2	protein_coding	-	1/32
rs398483413	8	53962099	A	intron_variant	MODIFIER	PTPRK	ENSOARG00020004343	Transcript	ENSOART00020010157.2	protein_coding	-	1/31
rs398483413	8	53962099	A	intron_variant	MODIFIER	PTPRK	ENSOARG00020004343	Transcript	ENSOART00020010419.2	protein_coding	-	1/30
rs398483413	8	53962099	A	intron_variant	MODIFIER	PTPRK	ENSOARG00020004343	Transcript	ENSOART00020010971.2	protein_coding	-	1/17
rs398483413	8	53962099	A	intron_variant	MODIFIER	PTPRK	ENSOARG00020004343	Transcript	ENSOART00020074444.1	protein_coding	-	1/3
rs398483413	8	53962099	A	intron_variant	MODIFIER	PTPRK	ENSOARG00020004343	Transcript	ENSOART00020080804.1	protein_coding	-	1/3
rs428237413	8	53968357	A	intron_variant	MODIFIER	PTPRK	ENSOARG00020004343	Transcript	ENSOART00020009498.2	protein_coding	-	1/32
rs428237413	8	53968357	A	intron_variant	MODIFIER	PTPRK	ENSOARG00020004343	Transcript	ENSOART00020009652.2	protein_coding	-	1/33
rs428237413	8	53968357	A	intron_variant	MODIFIER	PTPRK	ENSOARG00020004343	Transcript	ENSOART00020009681.2	protein_coding	-	1/31
rs428237413	8	53968357	A	intron_variant	MODIFIER	PTPRK	ENSOARG00020004343	Transcript	ENSOART00020009855.2	protein_coding	-	1/32
rs428237413	8	53968357	A	intron_variant	MODIFIER	PTPRK	ENSOARG00020004343	Transcript	ENSOART00020010157.2	protein_coding	-	1/31
rs428237413	8	53968357	A	intron_variant	MODIFIER	PTPRK	ENSOARG00020004343	Transcript	ENSOART00020010419.2	protein_coding	-	1/30
rs428237413	8	53968357	A	intron_variant	MODIFIER	PTPRK	ENSOARG00020004343	Transcript	ENSOART00020010971.2	protein_coding	-	1/17
rs428237413	8	53968357	A	intron_variant	MODIFIER	PTPRK	ENSOARG00020004343	Transcript	ENSOART00020074444.1	protein_coding	-	1/3
rs428237413	8	53968357	A	intron_variant	MODIFIER	PTPRK	ENSOARG00020004343	Transcript	ENSOART00020080804.1	protein_coding	-	1/3
rs409000452	8	53975517	C	intron_variant	MODIFIER	PTPRK	ENSOARG00020004343	Transcript	ENSOART00020009498.2	protein_coding	-	1/32
rs409000452	8	53975517	C	intron_variant	MODIFIER	PTPRK	ENSOARG00020004343	Transcript	ENSOART00020009652.2	protein_coding	-	1/33
rs409000452	8	53975517	C	intron_variant	MODIFIER	PTPRK	ENSOARG00020004343	Transcript	ENSOART00020009681.2	protein_coding	-	1/31
rs409000452	8	53975517	C	intron_variant	MODIFIER	PTPRK	ENSOARG00020004343	Transcript	ENSOART00020009855.2	protein_coding	-	1/32
rs409000452	8	53975517	C	intron_variant	MODIFIER	PTPRK	ENSOARG00020004343	Transcript	ENSOART00020010157.2	protein_coding	-	1/31
rs409000452	8	53975517	C	intron_variant	MODIFIER	PTPRK	ENSOARG00020004343	Transcript	ENSOART00020010419.2	protein_coding	-	1/30
rs409000452	8	53975517	C	intron_variant	MODIFIER	PTPRK	ENSOARG00020004343	Transcript	ENSOART00020010971.2	protein_coding	-	1/17
rs409000452	8	53975517	C	intron_variant	MODIFIER	PTPRK	ENSOARG00020004343	Transcript	ENSOART00020074444.1	protein_coding	-	1/3
rs409000452	8	53975517	C	intron_variant	MODIFIER	PTPRK	ENSOARG00020004343	Transcript	ENSOART00020080804.1	protein_coding	-	1/3
rs401194358	8	53978505	C	intron_variant	MODIFIER	PTPRK	ENSOARG00020004343	Transcript	ENSOART00020009498.2	protein_coding	-	1/32
rs401194358	8	53978505	C	intron_variant	MODIFIER	PTPRK	ENSOARG00020004343	Transcript	ENSOART00020009652.2	protein_coding	-	1/33
rs401194358	8	53978505	C	intron_variant	MODIFIER	PTPRK	ENSOARG00020004343	Transcript	ENSOART00020009681.2	protein_coding	-	1/31
rs401194358	8	53978505	C	intron_variant	MODIFIER	PTPRK	ENSOARG00020004343	Transcript	ENSOART00020009855.2	protein_coding	-	1/32
rs401194358	8	53978505	C	intron_variant	MODIFIER	PTPRK	ENSOARG00020004343	Transcript	ENSOART00020010157.2	protein_coding	-	1/31
rs401194358	8	53978505	C	intron_variant	MODIFIER	PTPRK	ENSOARG00020004343	Transcript	ENSOART00020010419.2	protein_coding	-	1/30
rs401194358	8	53978505	C	intron_variant	MODIFIER	PTPRK	ENSOARG00020004343	Transcript	ENSOART00020010971.2	protein_coding	-	1/17
rs401194358	8	53978505	C	intron_variant	MODIFIER	PTPRK	ENSOARG00020004343	Transcript	ENSOART00020074444.1	protein_coding	-	1/3
rs401194358	8	53978505	C	intron_variant	MODIFIER	PTPRK	ENSOARG00020004343	Transcript	ENSOART00020080804.1	protein_coding	-	1/3
rs402055165	8	53978953	T	intron_variant	MODIFIER	PTPRK	ENSOARG00020004343	Transcript	ENSOART00020009498.2	protein_coding	-	1/32
rs402055165	8	53978953	T	intron_variant	MODIFIER	PTPRK	ENSOARG00020004343	Transcript	ENSOART00020009652.2	protein_coding	-	1/33
rs402055165	8	53978953	T	intron_variant	MODIFIER	PTPRK	ENSOARG00020004343	Transcript	ENSOART00020009681.2	protein_coding	-	1/31
rs402055165	8	53978953	T	intron_variant	MODIFIER	PTPRK	ENSOARG00020004343	Transcript	ENSOART00020009855.2	protein_coding	-	1/32
rs402055165	8	53978953	T	intron_variant	MODIFIER	PTPRK	ENSOARG00020004343	Transcript	ENSOART00020010157.2	protein_coding	-	1/31
rs402055165	8	53978953	T	intron_variant	MODIFIER	PTPRK	ENSOARG00020004343	Transcript	ENSOART00020010419.2	protein_coding	-	1/30
rs402055165	8	53978953	T	intron_variant	MODIFIER	PTPRK	ENSOARG00020004343	Transcript	ENSOART00020010971.2	protein_coding	-	1/17
rs402055165	8	53978953	T	intron_variant	MODIFIER	PTPRK	ENSOARG00020004343	Transcript	ENSOART00020074444.1	protein_coding	-	1/3
rs402055165	8	53978953	T	intron_variant	MODIFIER	PTPRK	ENSOARG00020004343	Transcript	ENSOART00020080804.1	protein_coding	-	1/3
rs420211253	8	53981747	A	intron_variant	MODIFIER	PTPRK	ENSOARG00020004343	Transcript	ENSOART00020009498.2	protein_coding	-	1/32
rs420211253	8	53981747	A	intron_variant	MODIFIER	PTPRK	ENSOARG00020004343	Transcript	ENSOART00020009652.2	protein_coding	-	1/33
rs420211253	8	53981747	A	intron_variant	MODIFIER	PTPRK	ENSOARG00020004343	Transcript	ENSOART00020009681.2	protein_coding	-	1/31
rs420211253	8	53981747	A	intron_variant	MODIFIER	PTPRK	ENSOARG00020004343	Transcript	ENSOART00020009855.2	protein_coding	-	1/32
rs420211253	8	53981747	A	intron_variant	MODIFIER	PTPRK	ENSOARG00020004343	Transcript	ENSOART00020010157.2	protein_coding	-	1/31
rs420211253	8	53981747	A	intron_variant	MODIFIER	PTPRK	ENSOARG00020004343	Transcript	ENSOART00020010419.2	protein_coding	-	1/30
rs420211253	8	53981747	A	intron_variant	MODIFIER	PTPRK	ENSOARG00020004343	Transcript	ENSOART00020010971.2	protein_coding	-	1/17
rs420211253	8	53981747	A	intron_variant	MODIFIER	PTPRK	ENSOARG00020004343	Transcript	ENSOART00020074444.1	protein_coding	-	1/3
rs420211253	8	53981747	A	intron_variant	MODIFIER	PTPRK	ENSOARG00020004343	Transcript	ENSOART00020080804.1	protein_coding	-	1/3
rs414433632	8	53991625	A	intron_variant	MODIFIER	PTPRK	ENSOARG00020004343	Transcript	ENSOART00020009498.2	protein_coding	-	1/32
rs414433632	8	53991625	A	intron_variant	MODIFIER	PTPRK	ENSOARG00020004343	Transcript	ENSOART00020009652.2	protein_coding	-	1/33
rs414433632	8	53991625	A	intron_variant	MODIFIER	PTPRK	ENSOARG00020004343	Transcript	ENSOART00020009681.2	protein_coding	-	1/31
rs414433632	8	53991625	A	intron_variant	MODIFIER	PTPRK	ENSOARG00020004343	Transcript	ENSOART00020009855.2	protein_coding	-	1/32
rs414433632	8	53991625	A	intron_variant	MODIFIER	PTPRK	ENSOARG00020004343	Transcript	ENSOART00020010157.2	protein_coding	-	1/31
rs414433632	8	53991625	A	intron_variant	MODIFIER	PTPRK	ENSOARG00020004343	Transcript	ENSOART00020010419.2	protein_coding	-	1/30
rs414433632	8	53991625	A	intron_variant	MODIFIER	PTPRK	ENSOARG00020004343	Transcript	ENSOART00020010971.2	protein_coding	-	1/17
rs414433632	8	53991625	A	intron_variant	MODIFIER	PTPRK	ENSOARG00020004343	Transcript	ENSOART00020074444.1	protein_coding	-	1/3
rs414433632	8	53991625	A	intron_variant	MODIFIER	PTPRK	ENSOARG00020004343	Transcript	ENSOART00020080804.1	protein_coding	-	1/3
rs399944199	8	53993637	G	intron_variant	MODIFIER	PTPRK	ENSOARG00020004343	Transcript	ENSOART00020009498.2	protein_coding	-	1/32
rs399944199	8	53993637	G	intron_variant	MODIFIER	PTPRK	ENSOARG00020004343	Transcript	ENSOART00020009652.2	protein_coding	-	1/33
rs399944199	8	53993637	G	intron_variant	MODIFIER	PTPRK	ENSOARG00020004343	Transcript	ENSOART00020009681.2	protein_coding	-	1/31
rs399944199	8	53993637	G	intron_variant	MODIFIER	PTPRK	ENSOARG00020004343	Transcript	ENSOART00020009855.2	protein_coding	-	1/32
rs399944199	8	53993637	G	intron_variant	MODIFIER	PTPRK	ENSOARG00020004343	Transcript	ENSOART00020010157.2	protein_coding	-	1/31
rs399944199	8	53993637	G	intron_variant	MODIFIER	PTPRK	ENSOARG00020004343	Transcript	ENSOART00020010419.2	protein_coding	-	1/30
rs399944199	8	53993637	G	intron_variant	MODIFIER	PTPRK	ENSOARG00020004343	Transcript	ENSOART00020010971.2	protein_coding	-	1/17
rs399944199	8	53993637	G	intron_variant	MODIFIER	PTPRK	ENSOARG00020004343	Transcript	ENSOART00020074444.1	protein_coding	-	1/3
rs399944199	8	53993637	G	intron_variant	MODIFIER	PTPRK	ENSOARG00020004343	Transcript	ENSOART00020080804.1	protein_coding	-	1/3
rs406735078	8	53999656	T	intron_variant	MODIFIER	PTPRK	ENSOARG00020004343	Transcript	ENSOART00020009498.2	protein_coding	-	1/32
rs406735078	8	53999656	T	intron_variant	MODIFIER	PTPRK	ENSOARG00020004343	Transcript	ENSOART00020009652.2	protein_coding	-	1/33
rs406735078	8	53999656	T	intron_variant	MODIFIER	PTPRK	ENSOARG00020004343	Transcript	ENSOART00020009681.2	protein_coding	-	1/31
rs406735078	8	53999656	T	intron_variant	MODIFIER	PTPRK	ENSOARG00020004343	Transcript	ENSOART00020009855.2	protein_coding	-	1/32
rs406735078	8	53999656	T	intron_variant	MODIFIER	PTPRK	ENSOARG00020004343	Transcript	ENSOART00020010157.2	protein_coding	-	1/31
rs406735078	8	53999656	T	intron_variant	MODIFIER	PTPRK	ENSOARG00020004343	Transcript	ENSOART00020010419.2	protein_coding	-	1/30
rs406735078	8	53999656	T	intron_variant	MODIFIER	PTPRK	ENSOARG00020004343	Transcript	ENSOART00020010971.2	protein_coding	-	1/17
rs406735078	8	53999656	T	intron_variant	MODIFIER	PTPRK	ENSOARG00020004343	Transcript	ENSOART00020074444.1	protein_coding	-	1/3
rs406735078	8	53999656	T	intron_variant	MODIFIER	PTPRK	ENSOARG00020004343	Transcript	ENSOART00020080804.1	protein_coding	-	1/3
rs401514008	8	54000556	T	intron_variant	MODIFIER	PTPRK	ENSOARG00020004343	Transcript	ENSOART00020009498.2	protein_coding	-	1/32
rs401514008	8	54000556	T	intron_variant	MODIFIER	PTPRK	ENSOARG00020004343	Transcript	ENSOART00020009652.2	protein_coding	-	1/33
rs401514008	8	54000556	T	intron_variant	MODIFIER	PTPRK	ENSOARG00020004343	Transcript	ENSOART00020009681.2	protein_coding	-	1/31
rs401514008	8	54000556	T	intron_variant	MODIFIER	PTPRK	ENSOARG00020004343	Transcript	ENSOART00020009855.2	protein_coding	-	1/32
rs401514008	8	54000556	T	intron_variant	MODIFIER	PTPRK	ENSOARG00020004343	Transcript	ENSOART00020010157.2	protein_coding	-	1/31
rs401514008	8	54000556	T	intron_variant	MODIFIER	PTPRK	ENSOARG00020004343	Transcript	ENSOART00020010419.2	protein_coding	-	1/30
rs401514008	8	54000556	T	intron_variant	MODIFIER	PTPRK	ENSOARG00020004343	Transcript	ENSOART00020010971.2	protein_coding	-	1/17
rs401514008	8	54000556	T	intron_variant	MODIFIER	PTPRK	ENSOARG00020004343	Transcript	ENSOART00020074444.1	protein_coding	-	1/3
rs401514008	8	54000556	T	intron_variant	MODIFIER	PTPRK	ENSOARG00020004343	Transcript	ENSOART00020080804.1	protein_coding	-	1/3
rs426193368	8	54003137	T	intron_variant	MODIFIER	PTPRK	ENSOARG00020004343	Transcript	ENSOART00020009498.2	protein_coding	-	1/32
rs426193368	8	54003137	T	intron_variant	MODIFIER	PTPRK	ENSOARG00020004343	Transcript	ENSOART00020009652.2	protein_coding	-	1/33
rs426193368	8	54003137	T	intron_variant	MODIFIER	PTPRK	ENSOARG00020004343	Transcript	ENSOART00020009681.2	protein_coding	-	1/31
rs426193368	8	54003137	T	intron_variant	MODIFIER	PTPRK	ENSOARG00020004343	Transcript	ENSOART00020009855.2	protein_coding	-	1/32
rs426193368	8	54003137	T	intron_variant	MODIFIER	PTPRK	ENSOARG00020004343	Transcript	ENSOART00020010157.2	protein_coding	-	1/31
rs426193368	8	54003137	T	intron_variant	MODIFIER	PTPRK	ENSOARG00020004343	Transcript	ENSOART00020010419.2	protein_coding	-	1/30
rs426193368	8	54003137	T	intron_variant	MODIFIER	PTPRK	ENSOARG00020004343	Transcript	ENSOART00020010971.2	protein_coding	-	1/17
rs426193368	8	54003137	T	intron_variant	MODIFIER	PTPRK	ENSOARG00020004343	Transcript	ENSOART00020074444.1	protein_coding	-	1/3
rs426193368	8	54003137	T	intron_variant	MODIFIER	PTPRK	ENSOARG00020004343	Transcript	ENSOART00020080804.1	protein_coding	-	1/3
rs409509654	8	54018672	T	intron_variant	MODIFIER	PTPRK	ENSOARG00020004343	Transcript	ENSOART00020009498.2	protein_coding	-	1/32
rs409509654	8	54018672	T	intron_variant	MODIFIER	PTPRK	ENSOARG00020004343	Transcript	ENSOART00020009652.2	protein_coding	-	1/33
rs409509654	8	54018672	T	intron_variant	MODIFIER	PTPRK	ENSOARG00020004343	Transcript	ENSOART00020009681.2	protein_coding	-	1/31
rs409509654	8	54018672	T	intron_variant	MODIFIER	PTPRK	ENSOARG00020004343	Transcript	ENSOART00020009855.2	protein_coding	-	1/32
rs409509654	8	54018672	T	intron_variant	MODIFIER	PTPRK	ENSOARG00020004343	Transcript	ENSOART00020010157.2	protein_coding	-	1/31
rs409509654	8	54018672	T	intron_variant	MODIFIER	PTPRK	ENSOARG00020004343	Transcript	ENSOART00020010419.2	protein_coding	-	1/30
rs409509654	8	54018672	T	intron_variant	MODIFIER	PTPRK	ENSOARG00020004343	Transcript	ENSOART00020010971.2	protein_coding	-	1/17
rs409509654	8	54018672	T	intron_variant	MODIFIER	PTPRK	ENSOARG00020004343	Transcript	ENSOART00020074444.1	protein_coding	-	1/3
rs409509654	8	54018672	T	intron_variant	MODIFIER	PTPRK	ENSOARG00020004343	Transcript	ENSOART00020080804.1	protein_coding	-	1/3
rs410017996	8	54022874	A	intron_variant	MODIFIER	PTPRK	ENSOARG00020004343	Transcript	ENSOART00020009498.2	protein_coding	-	1/32
rs410017996	8	54022874	A	intron_variant	MODIFIER	PTPRK	ENSOARG00020004343	Transcript	ENSOART00020009652.2	protein_coding	-	1/33
rs410017996	8	54022874	A	intron_variant	MODIFIER	PTPRK	ENSOARG00020004343	Transcript	ENSOART00020009681.2	protein_coding	-	1/31
rs410017996	8	54022874	A	intron_variant	MODIFIER	PTPRK	ENSOARG00020004343	Transcript	ENSOART00020009855.2	protein_coding	-	1/32
rs410017996	8	54022874	A	intron_variant	MODIFIER	PTPRK	ENSOARG00020004343	Transcript	ENSOART00020010157.2	protein_coding	-	1/31
rs410017996	8	54022874	A	intron_variant	MODIFIER	PTPRK	ENSOARG00020004343	Transcript	ENSOART00020010419.2	protein_coding	-	1/30
rs410017996	8	54022874	A	intron_variant	MODIFIER	PTPRK	ENSOARG00020004343	Transcript	ENSOART00020010971.2	protein_coding	-	1/17
rs410017996	8	54022874	A	intron_variant	MODIFIER	PTPRK	ENSOARG00020004343	Transcript	ENSOART00020074444.1	protein_coding	-	1/3
rs410017996	8	54022874	A	intron_variant	MODIFIER	PTPRK	ENSOARG00020004343	Transcript	ENSOART00020080804.1	protein_coding	-	1/3
rs161918481	8	54036376	T	intron_variant	MODIFIER	PTPRK	ENSOARG00020004343	Transcript	ENSOART00020009498.2	protein_coding	-	1/32
rs161918481	8	54036376	T	intron_variant	MODIFIER	PTPRK	ENSOARG00020004343	Transcript	ENSOART00020009652.2	protein_coding	-	1/33
rs161918481	8	54036376	T	intron_variant	MODIFIER	PTPRK	ENSOARG00020004343	Transcript	ENSOART00020009681.2	protein_coding	-	1/31
rs161918481	8	54036376	T	intron_variant	MODIFIER	PTPRK	ENSOARG00020004343	Transcript	ENSOART00020009855.2	protein_coding	-	1/32
rs161918481	8	54036376	T	intron_variant	MODIFIER	PTPRK	ENSOARG00020004343	Transcript	ENSOART00020010157.2	protein_coding	-	1/31
rs161918481	8	54036376	T	intron_variant	MODIFIER	PTPRK	ENSOARG00020004343	Transcript	ENSOART00020010419.2	protein_coding	-	1/30
rs161918481	8	54036376	T	intron_variant	MODIFIER	PTPRK	ENSOARG00020004343	Transcript	ENSOART00020010971.2	protein_coding	-	1/17
rs161918481	8	54036376	T	intron_variant	MODIFIER	PTPRK	ENSOARG00020004343	Transcript	ENSOART00020074444.1	protein_coding	-	1/3
rs161918481	8	54036376	T	intron_variant	MODIFIER	PTPRK	ENSOARG00020004343	Transcript	ENSOART00020080804.1	protein_coding	-	1/3
rs420949401	8	54041993	T	intron_variant	MODIFIER	PTPRK	ENSOARG00020004343	Transcript	ENSOART00020009498.2	protein_coding	-	1/32
rs420949401	8	54041993	T	intron_variant	MODIFIER	PTPRK	ENSOARG00020004343	Transcript	ENSOART00020009652.2	protein_coding	-	1/33
rs420949401	8	54041993	T	intron_variant	MODIFIER	PTPRK	ENSOARG00020004343	Transcript	ENSOART00020009681.2	protein_coding	-	1/31
rs420949401	8	54041993	T	intron_variant	MODIFIER	PTPRK	ENSOARG00020004343	Transcript	ENSOART00020009855.2	protein_coding	-	1/32
rs420949401	8	54041993	T	intron_variant	MODIFIER	PTPRK	ENSOARG00020004343	Transcript	ENSOART00020010157.2	protein_coding	-	1/31
rs420949401	8	54041993	T	intron_variant	MODIFIER	PTPRK	ENSOARG00020004343	Transcript	ENSOART00020010419.2	protein_coding	-	1/30
rs420949401	8	54041993	T	intron_variant	MODIFIER	PTPRK	ENSOARG00020004343	Transcript	ENSOART00020010971.2	protein_coding	-	1/17
rs420949401	8	54041993	T	intron_variant	MODIFIER	PTPRK	ENSOARG00020004343	Transcript	ENSOART00020074444.1	protein_coding	-	1/3
rs420949401	8	54041993	T	intron_variant	MODIFIER	PTPRK	ENSOARG00020004343	Transcript	ENSOART00020080804.1	protein_coding	-	1/3
rs161918531	8	54054782	C	intron_variant	MODIFIER	PTPRK	ENSOARG00020004343	Transcript	ENSOART00020009498.2	protein_coding	-	1/32
rs161918531	8	54054782	C	intron_variant	MODIFIER	PTPRK	ENSOARG00020004343	Transcript	ENSOART00020009652.2	protein_coding	-	1/33
rs161918531	8	54054782	C	intron_variant	MODIFIER	PTPRK	ENSOARG00020004343	Transcript	ENSOART00020009681.2	protein_coding	-	1/31
rs161918531	8	54054782	C	intron_variant	MODIFIER	PTPRK	ENSOARG00020004343	Transcript	ENSOART00020009855.2	protein_coding	-	1/32
rs161918531	8	54054782	C	intron_variant	MODIFIER	PTPRK	ENSOARG00020004343	Transcript	ENSOART00020010157.2	protein_coding	-	1/31
rs161918531	8	54054782	C	intron_variant	MODIFIER	PTPRK	ENSOARG00020004343	Transcript	ENSOART00020010419.2	protein_coding	-	1/30
rs161918531	8	54054782	C	intron_variant	MODIFIER	PTPRK	ENSOARG00020004343	Transcript	ENSOART00020010971.2	protein_coding	-	1/17
rs161918531	8	54054782	C	intron_variant	MODIFIER	PTPRK	ENSOARG00020004343	Transcript	ENSOART00020074444.1	protein_coding	-	1/3
rs161918531	8	54054782	C	intron_variant	MODIFIER	PTPRK	ENSOARG00020004343	Transcript	ENSOART00020080804.1	protein_coding	-	1/3
rs407233917	8	54058490	T	intron_variant	MODIFIER	PTPRK	ENSOARG00020004343	Transcript	ENSOART00020009498.2	protein_coding	-	1/32
rs407233917	8	54058490	T	intron_variant	MODIFIER	PTPRK	ENSOARG00020004343	Transcript	ENSOART00020009652.2	protein_coding	-	1/33
rs407233917	8	54058490	T	intron_variant	MODIFIER	PTPRK	ENSOARG00020004343	Transcript	ENSOART00020009681.2	protein_coding	-	1/31
rs407233917	8	54058490	T	intron_variant	MODIFIER	PTPRK	ENSOARG00020004343	Transcript	ENSOART00020009855.2	protein_coding	-	1/32
rs407233917	8	54058490	T	intron_variant	MODIFIER	PTPRK	ENSOARG00020004343	Transcript	ENSOART00020010157.2	protein_coding	-	1/31
rs407233917	8	54058490	T	intron_variant	MODIFIER	PTPRK	ENSOARG00020004343	Transcript	ENSOART00020010419.2	protein_coding	-	1/30
rs407233917	8	54058490	T	intron_variant	MODIFIER	PTPRK	ENSOARG00020004343	Transcript	ENSOART00020010971.2	protein_coding	-	1/17
rs407233917	8	54058490	T	intron_variant	MODIFIER	PTPRK	ENSOARG00020004343	Transcript	ENSOART00020074444.1	protein_coding	-	1/3
rs407233917	8	54058490	T	intron_variant	MODIFIER	PTPRK	ENSOARG00020004343	Transcript	ENSOART00020080804.1	protein_coding	-	1/3
rs418146767	8	54061695	A	intron_variant	MODIFIER	PTPRK	ENSOARG00020004343	Transcript	ENSOART00020009498.2	protein_coding	-	1/32
rs418146767	8	54061695	A	intron_variant	MODIFIER	PTPRK	ENSOARG00020004343	Transcript	ENSOART00020009652.2	protein_coding	-	1/33
rs418146767	8	54061695	A	intron_variant	MODIFIER	PTPRK	ENSOARG00020004343	Transcript	ENSOART00020009681.2	protein_coding	-	1/31
rs418146767	8	54061695	A	intron_variant	MODIFIER	PTPRK	ENSOARG00020004343	Transcript	ENSOART00020009855.2	protein_coding	-	1/32
rs418146767	8	54061695	A	intron_variant	MODIFIER	PTPRK	ENSOARG00020004343	Transcript	ENSOART00020010157.2	protein_coding	-	1/31
rs418146767	8	54061695	A	intron_variant	MODIFIER	PTPRK	ENSOARG00020004343	Transcript	ENSOART00020010419.2	protein_coding	-	1/30
rs418146767	8	54061695	A	intron_variant	MODIFIER	PTPRK	ENSOARG00020004343	Transcript	ENSOART00020010971.2	protein_coding	-	1/17
rs418146767	8	54061695	A	intron_variant	MODIFIER	PTPRK	ENSOARG00020004343	Transcript	ENSOART00020074444.1	protein_coding	-	1/3
rs418146767	8	54061695	A	intron_variant	MODIFIER	PTPRK	ENSOARG00020004343	Transcript	ENSOART00020080804.1	protein_coding	-	1/3
rs160240434	8	54063789	G	intron_variant	MODIFIER	PTPRK	ENSOARG00020004343	Transcript	ENSOART00020009498.2	protein_coding	-	1/32
rs160240434	8	54063789	G	intron_variant	MODIFIER	PTPRK	ENSOARG00020004343	Transcript	ENSOART00020009652.2	protein_coding	-	1/33
rs160240434	8	54063789	G	intron_variant	MODIFIER	PTPRK	ENSOARG00020004343	Transcript	ENSOART00020009681.2	protein_coding	-	1/31
rs160240434	8	54063789	G	intron_variant	MODIFIER	PTPRK	ENSOARG00020004343	Transcript	ENSOART00020009855.2	protein_coding	-	1/32
rs160240434	8	54063789	G	intron_variant	MODIFIER	PTPRK	ENSOARG00020004343	Transcript	ENSOART00020010157.2	protein_coding	-	1/31
rs160240434	8	54063789	G	intron_variant	MODIFIER	PTPRK	ENSOARG00020004343	Transcript	ENSOART00020010419.2	protein_coding	-	1/30
rs160240434	8	54063789	G	intron_variant	MODIFIER	PTPRK	ENSOARG00020004343	Transcript	ENSOART00020010971.2	protein_coding	-	1/17
rs160240434	8	54063789	G	intron_variant	MODIFIER	PTPRK	ENSOARG00020004343	Transcript	ENSOART00020074444.1	protein_coding	-	1/3
rs160240434	8	54063789	G	intron_variant	MODIFIER	PTPRK	ENSOARG00020004343	Transcript	ENSOART00020080804.1	protein_coding	-	1/3
rs429185624	8	54065433	C	intron_variant	MODIFIER	PTPRK	ENSOARG00020004343	Transcript	ENSOART00020009498.2	protein_coding	-	1/32
rs429185624	8	54065433	C	intron_variant	MODIFIER	PTPRK	ENSOARG00020004343	Transcript	ENSOART00020009652.2	protein_coding	-	1/33
rs429185624	8	54065433	C	intron_variant	MODIFIER	PTPRK	ENSOARG00020004343	Transcript	ENSOART00020009681.2	protein_coding	-	1/31
rs429185624	8	54065433	C	intron_variant	MODIFIER	PTPRK	ENSOARG00020004343	Transcript	ENSOART00020009855.2	protein_coding	-	1/32
rs429185624	8	54065433	C	intron_variant	MODIFIER	PTPRK	ENSOARG00020004343	Transcript	ENSOART00020010157.2	protein_coding	-	1/31
rs429185624	8	54065433	C	intron_variant	MODIFIER	PTPRK	ENSOARG00020004343	Transcript	ENSOART00020010419.2	protein_coding	-	1/30
rs429185624	8	54065433	C	intron_variant	MODIFIER	PTPRK	ENSOARG00020004343	Transcript	ENSOART00020010971.2	protein_coding	-	1/17
rs429185624	8	54065433	C	intron_variant	MODIFIER	PTPRK	ENSOARG00020004343	Transcript	ENSOART00020074444.1	protein_coding	-	1/3
rs429185624	8	54065433	C	intron_variant	MODIFIER	PTPRK	ENSOARG00020004343	Transcript	ENSOART00020080804.1	protein_coding	-	1/3
rs160240538	8	54073343	C	intron_variant	MODIFIER	PTPRK	ENSOARG00020004343	Transcript	ENSOART00020009498.2	protein_coding	-	1/32
rs160240538	8	54073343	C	intron_variant	MODIFIER	PTPRK	ENSOARG00020004343	Transcript	ENSOART00020009652.2	protein_coding	-	1/33
rs160240538	8	54073343	C	intron_variant	MODIFIER	PTPRK	ENSOARG00020004343	Transcript	ENSOART00020009681.2	protein_coding	-	1/31
rs160240538	8	54073343	C	intron_variant	MODIFIER	PTPRK	ENSOARG00020004343	Transcript	ENSOART00020009855.2	protein_coding	-	1/32
rs160240538	8	54073343	C	intron_variant	MODIFIER	PTPRK	ENSOARG00020004343	Transcript	ENSOART00020010157.2	protein_coding	-	1/31
rs160240538	8	54073343	C	intron_variant	MODIFIER	PTPRK	ENSOARG00020004343	Transcript	ENSOART00020010419.2	protein_coding	-	1/30
rs160240538	8	54073343	C	intron_variant	MODIFIER	PTPRK	ENSOARG00020004343	Transcript	ENSOART00020010971.2	protein_coding	-	1/17
rs160240538	8	54073343	C	intron_variant	MODIFIER	PTPRK	ENSOARG00020004343	Transcript	ENSOART00020074444.1	protein_coding	-	1/3
rs160240538	8	54073343	C	intron_variant	MODIFIER	PTPRK	ENSOARG00020004343	Transcript	ENSOART00020080804.1	protein_coding	-	1/3
rs426157765	8	54082047	C	intron_variant	MODIFIER	PTPRK	ENSOARG00020004343	Transcript	ENSOART00020009498.2	protein_coding	-	1/32
rs426157765	8	54082047	C	intron_variant	MODIFIER	PTPRK	ENSOARG00020004343	Transcript	ENSOART00020009652.2	protein_coding	-	1/33
rs426157765	8	54082047	C	intron_variant	MODIFIER	PTPRK	ENSOARG00020004343	Transcript	ENSOART00020009681.2	protein_coding	-	1/31
rs426157765	8	54082047	C	intron_variant	MODIFIER	PTPRK	ENSOARG00020004343	Transcript	ENSOART00020009855.2	protein_coding	-	1/32
rs426157765	8	54082047	C	intron_variant	MODIFIER	PTPRK	ENSOARG00020004343	Transcript	ENSOART00020010157.2	protein_coding	-	1/31
rs426157765	8	54082047	C	intron_variant	MODIFIER	PTPRK	ENSOARG00020004343	Transcript	ENSOART00020010419.2	protein_coding	-	1/30
rs426157765	8	54082047	C	intron_variant	MODIFIER	PTPRK	ENSOARG00020004343	Transcript	ENSOART00020010971.2	protein_coding	-	1/17
rs426157765	8	54082047	C	intron_variant	MODIFIER	PTPRK	ENSOARG00020004343	Transcript	ENSOART00020074444.1	protein_coding	-	1/3
rs426157765	8	54082047	C	intron_variant	MODIFIER	PTPRK	ENSOARG00020004343	Transcript	ENSOART00020080804.1	protein_coding	-	1/3
rs193637988	8	54088717	C	intron_variant	MODIFIER	PTPRK	ENSOARG00020004343	Transcript	ENSOART00020009498.2	protein_coding	-	1/32
rs193637988	8	54088717	C	intron_variant	MODIFIER	PTPRK	ENSOARG00020004343	Transcript	ENSOART00020009652.2	protein_coding	-	1/33
rs193637988	8	54088717	C	intron_variant	MODIFIER	PTPRK	ENSOARG00020004343	Transcript	ENSOART00020009681.2	protein_coding	-	1/31
rs193637988	8	54088717	C	intron_variant	MODIFIER	PTPRK	ENSOARG00020004343	Transcript	ENSOART00020009855.2	protein_coding	-	1/32
rs193637988	8	54088717	C	intron_variant	MODIFIER	PTPRK	ENSOARG00020004343	Transcript	ENSOART00020010157.2	protein_coding	-	1/31
rs193637988	8	54088717	C	intron_variant	MODIFIER	PTPRK	ENSOARG00020004343	Transcript	ENSOART00020010419.2	protein_coding	-	1/30
rs193637988	8	54088717	C	intron_variant	MODIFIER	PTPRK	ENSOARG00020004343	Transcript	ENSOART00020010971.2	protein_coding	-	1/17
rs193637988	8	54088717	C	intron_variant	MODIFIER	PTPRK	ENSOARG00020004343	Transcript	ENSOART00020074444.1	protein_coding	-	1/3
rs193637988	8	54088717	C	intron_variant	MODIFIER	PTPRK	ENSOARG00020004343	Transcript	ENSOART00020080804.1	protein_coding	-	1/3
rs160240890	8	54097350	C	intron_variant	MODIFIER	PTPRK	ENSOARG00020004343	Transcript	ENSOART00020009498.2	protein_coding	-	1/32
rs160240890	8	54097350	C	intron_variant	MODIFIER	PTPRK	ENSOARG00020004343	Transcript	ENSOART00020009652.2	protein_coding	-	1/33
rs160240890	8	54097350	C	intron_variant	MODIFIER	PTPRK	ENSOARG00020004343	Transcript	ENSOART00020009681.2	protein_coding	-	1/31
rs160240890	8	54097350	C	intron_variant	MODIFIER	PTPRK	ENSOARG00020004343	Transcript	ENSOART00020009855.2	protein_coding	-	1/32
rs160240890	8	54097350	C	intron_variant	MODIFIER	PTPRK	ENSOARG00020004343	Transcript	ENSOART00020010157.2	protein_coding	-	1/31
rs160240890	8	54097350	C	intron_variant	MODIFIER	PTPRK	ENSOARG00020004343	Transcript	ENSOART00020010419.2	protein_coding	-	1/30
rs160240890	8	54097350	C	intron_variant	MODIFIER	PTPRK	ENSOARG00020004343	Transcript	ENSOART00020010971.2	protein_coding	-	1/17
rs160240890	8	54097350	C	intron_variant	MODIFIER	PTPRK	ENSOARG00020004343	Transcript	ENSOART00020074444.1	protein_coding	-	1/3
rs160240890	8	54097350	C	intron_variant	MODIFIER	PTPRK	ENSOARG00020004343	Transcript	ENSOART00020080804.1	protein_coding	-	1/3
rs418794754	8	54099423	A	upstream_gene_variant	MODIFIER	PTPRK	ENSOARG00020004343	Transcript	ENSOART00020009498.2	protein_coding	-	-
rs418794754	8	54099423	A	upstream_gene_variant	MODIFIER	PTPRK	ENSOARG00020004343	Transcript	ENSOART00020009652.2	protein_coding	-	-
rs418794754	8	54099423	A	upstream_gene_variant	MODIFIER	PTPRK	ENSOARG00020004343	Transcript	ENSOART00020009681.2	protein_coding	-	-
rs418794754	8	54099423	A	upstream_gene_variant	MODIFIER	PTPRK	ENSOARG00020004343	Transcript	ENSOART00020009855.2	protein_coding	-	-
rs418794754	8	54099423	A	upstream_gene_variant	MODIFIER	PTPRK	ENSOARG00020004343	Transcript	ENSOART00020010157.2	protein_coding	-	-
rs418794754	8	54099423	A	upstream_gene_variant	MODIFIER	PTPRK	ENSOARG00020004343	Transcript	ENSOART00020010419.2	protein_coding	-	-
rs418794754	8	54099423	A	upstream_gene_variant	MODIFIER	PTPRK	ENSOARG00020004343	Transcript	ENSOART00020010971.2	protein_coding	-	-
rs418794754	8	54099423	A	upstream_gene_variant	MODIFIER	PTPRK	ENSOARG00020004343	Transcript	ENSOART00020074444.1	protein_coding	-	-
rs418794754	8	54099423	A	upstream_gene_variant	MODIFIER	PTPRK	ENSOARG00020004343	Transcript	ENSOART00020080804.1	protein_coding	-	-
rs419058662	8	54107431	C	intergenic_variant	MODIFIER	-	-	-	-	-	-	-
rs421776303	8	54117104	T	intergenic_variant	MODIFIER	-	-	-	-	-	-	-
rs412768618	8	54117486	A	intergenic_variant	MODIFIER	-	-	-	-	-	-	-
rs412768618	8	54117486	C	intergenic_variant	MODIFIER	-	-	-	-	-	-	-
rs411170489	8	54131270	T	intergenic_variant	MODIFIER	-	-	-	-	-	-	-
rs416297463	8	54138975	T	intergenic_variant	MODIFIER	-	-	-	-	-	-	-
rs430212188	8	54139281	A	intergenic_variant	MODIFIER	-	-	-	-	-	-	-
rs406315886	8	54156301	A	intergenic_variant	MODIFIER	-	-	-	-	-	-	-
rs428368947	8	54160911	C	intergenic_variant	MODIFIER	-	-	-	-	-	-	-
rs416369371	8	54165550	G	intergenic_variant	MODIFIER	-	-	-	-	-	-	-
rs398175635	8	54169286	C	intergenic_variant	MODIFIER	-	-	-	-	-	-	-
rs410119951	8	54176951	A	intergenic_variant	MODIFIER	-	-	-	-	-	-	-
rs417280358	8	54177005	C	intergenic_variant	MODIFIER	-	-	-	-	-	-	-
rs420548701	8	54179832	C	intergenic_variant	MODIFIER	-	-	-	-	-	-	-
rs399903590	8	54197661	A	intergenic_variant	MODIFIER	-	-	-	-	-	-	-
rs418486416	8	54203473	G	intergenic_variant	MODIFIER	-	-	-	-	-	-	-
rs427114838	8	54229964	T	intergenic_variant	MODIFIER	-	-	-	-	-	-	-
rs429341242	8	54231912	C	intergenic_variant	MODIFIER	-	-	-	-	-	-	-
rs399046048	8	54241862	A	downstream_gene_variant	MODIFIER	U2	ENSOARG00020007358	Transcript	ENSOART00020011213.2	snRNA	-	-
rs408197984	8	54247484	A	intergenic_variant	MODIFIER	-	-	-	-	-	-	-
rs413129118	8	54248749	C	intergenic_variant	MODIFIER	-	-	-	-	-	-	-
rs421019661	8	54254299	A	intergenic_variant	MODIFIER	-	-	-	-	-	-	-
rs401320750	8	54255388	A	intergenic_variant	MODIFIER	-	-	-	-	-	-	-
rs419686510	8	54264909	G	intergenic_variant	MODIFIER	-	-	-	-	-	-	-
rs428612137	8	54265800	C	intergenic_variant	MODIFIER	-	-	-	-	-	-	-
rs416015415	8	54273810	C	intergenic_variant	MODIFIER	-	-	-	-	-	-	-
rs425678011	8	54281793	C	intergenic_variant	MODIFIER	-	-	-	-	-	-	-
rs427965714	8	54283540	G	intergenic_variant	MODIFIER	-	-	-	-	-	-	-
rs423494892	8	54294230	C	intergenic_variant	MODIFIER	-	-	-	-	-	-	-
rs417759207	8	54298231	T	intergenic_variant	MODIFIER	-	-	-	-	-	-	-
rs400310149	8	54299072	A	intergenic_variant	MODIFIER	-	-	-	-	-	-	-
rs403724624	8	54303372	G	intergenic_variant	MODIFIER	-	-	-	-	-	-	-
rs429764794	8	54308090	A	intergenic_variant	MODIFIER	-	-	-	-	-	-	-
rs420313082	8	54321550	T	intergenic_variant	MODIFIER	-	-	-	-	-	-	-
rs427690580	8	54321555	A	intergenic_variant	MODIFIER	-	-	-	-	-	-	-
rs398530750	8	54324885	G	intergenic_variant	MODIFIER	-	-	-	-	-	-	-
rs411905411	8	54336221	T	intergenic_variant	MODIFIER	-	-	-	-	-	-	-
rs405563305	8	54336286	T	intergenic_variant	MODIFIER	-	-	-	-	-	-	-
rs429887926	8	54341697	A	intergenic_variant	MODIFIER	-	-	-	-	-	-	-
rs414469235	8	54344094	G	intergenic_variant	MODIFIER	-	-	-	-	-	-	-
rs406354203	8	54363248	A	intron_variant	MODIFIER	-	ENSOARG00020036427	Transcript	ENSOART00020075867.1	protein_coding	-	1/1
rs407822778	8	54363559	A	intron_variant	MODIFIER	-	ENSOARG00020036427	Transcript	ENSOART00020075867.1	protein_coding	-	1/1
rs422880160	8	54369144	A	intron_variant	MODIFIER	-	ENSOARG00020036427	Transcript	ENSOART00020075867.1	protein_coding	-	1/1
rs418061403	8	54381498	T	intron_variant	MODIFIER	-	ENSOARG00020036427	Transcript	ENSOART00020075867.1	protein_coding	-	1/1
rs405170462	8	54383373	T	intron_variant	MODIFIER	-	ENSOARG00020036427	Transcript	ENSOART00020075867.1	protein_coding	-	1/1
rs412600971	8	54393452	C	intron_variant	MODIFIER	-	ENSOARG00020036427	Transcript	ENSOART00020075867.1	protein_coding	-	1/1
rs423907461	8	54393517	G	intron_variant	MODIFIER	-	ENSOARG00020036427	Transcript	ENSOART00020075867.1	protein_coding	-	1/1
rs398902328	8	54396258	G	intron_variant	MODIFIER	-	ENSOARG00020036427	Transcript	ENSOART00020075867.1	protein_coding	-	1/1
rs399139166	8	54409378	A	intron_variant	MODIFIER	-	ENSOARG00020036427	Transcript	ENSOART00020075867.1	protein_coding	-	1/1
rs425095218	8	54410725	A	intron_variant	MODIFIER	-	ENSOARG00020036427	Transcript	ENSOART00020075867.1	protein_coding	-	1/1
rs403592500	8	54410779	G	intron_variant	MODIFIER	-	ENSOARG00020036427	Transcript	ENSOART00020075867.1	protein_coding	-	1/1
rs412875389	8	54426908	G	5_prime_UTR_variant	MODIFIER	LAMA2	ENSOARG00020007456	Transcript	ENSOART00020011977.2	protein_coding	1/63	-
rs412875389	8	54426908	G	intron_variant	MODIFIER	-	ENSOARG00020036427	Transcript	ENSOART00020075867.1	protein_coding	-	1/1
rs424028983	8	54426999	A	intron_variant	MODIFIER	LAMA2	ENSOARG00020007456	Transcript	ENSOART00020011977.2	protein_coding	-	1/62
rs424028983	8	54426999	A	intron_variant	MODIFIER	-	ENSOARG00020036427	Transcript	ENSOART00020075867.1	protein_coding	-	1/1
rs408533932	8	54429280	C	intron_variant	MODIFIER	LAMA2	ENSOARG00020007456	Transcript	ENSOART00020011977.2	protein_coding	-	1/62
rs408533932	8	54429280	C	intron_variant	MODIFIER	-	ENSOARG00020036427	Transcript	ENSOART00020075867.1	protein_coding	-	1/1
rs409468105	8	54430388	G	intron_variant	MODIFIER	LAMA2	ENSOARG00020007456	Transcript	ENSOART00020011977.2	protein_coding	-	1/62
rs409468105	8	54430388	G	intron_variant	MODIFIER	-	ENSOARG00020036427	Transcript	ENSOART00020075867.1	protein_coding	-	1/1
rs428473027	8	54436314	C	intron_variant	MODIFIER	LAMA2	ENSOARG00020007456	Transcript	ENSOART00020011977.2	protein_coding	-	1/62
rs428473027	8	54436314	C	intron_variant	MODIFIER	-	ENSOARG00020036427	Transcript	ENSOART00020075867.1	protein_coding	-	1/1
rs420804096	8	54439141	C	intron_variant	MODIFIER	LAMA2	ENSOARG00020007456	Transcript	ENSOART00020011977.2	protein_coding	-	1/62
rs420804096	8	54439141	C	intron_variant	MODIFIER	-	ENSOARG00020036427	Transcript	ENSOART00020075867.1	protein_coding	-	1/1
rs421437259	8	54446812	A	intron_variant	MODIFIER	LAMA2	ENSOARG00020007456	Transcript	ENSOART00020011977.2	protein_coding	-	1/62
rs421437259	8	54446812	A	intron_variant	MODIFIER	-	ENSOARG00020036427	Transcript	ENSOART00020075867.1	protein_coding	-	1/1
rs427422377	8	54448750	T	intron_variant	MODIFIER	LAMA2	ENSOARG00020007456	Transcript	ENSOART00020011977.2	protein_coding	-	1/62
rs427422377	8	54448750	T	intron_variant	MODIFIER	-	ENSOARG00020036427	Transcript	ENSOART00020075867.1	protein_coding	-	1/1
rs422454814	8	54450010	A	intron_variant	MODIFIER	LAMA2	ENSOARG00020007456	Transcript	ENSOART00020011977.2	protein_coding	-	1/62
rs422454814	8	54450010	A	intron_variant	MODIFIER	-	ENSOARG00020036427	Transcript	ENSOART00020075867.1	protein_coding	-	1/1
rs408049865	8	54469940	T	intron_variant	MODIFIER	LAMA2	ENSOARG00020007456	Transcript	ENSOART00020011977.2	protein_coding	-	1/62
rs408049865	8	54469940	T	intron_variant	MODIFIER	LAMA2	ENSOARG00020007456	Transcript	ENSOART00020012174.2	protein_coding	-	1/65
rs408049865	8	54469940	T	intron_variant	MODIFIER	LAMA2	ENSOARG00020007456	Transcript	ENSOART00020046759.1	protein_coding	-	1/62
rs408049865	8	54469940	T	intron_variant	MODIFIER	LAMA2	ENSOARG00020007456	Transcript	ENSOART00020068520.1	protein_coding	-	1/63
rs408049865	8	54469940	T	intron_variant	MODIFIER	-	ENSOARG00020036427	Transcript	ENSOART00020075867.1	protein_coding	-	1/1
rs408049865	8	54469940	T	intron_variant	MODIFIER	LAMA2	ENSOARG00020007456	Transcript	ENSOART00020079435.1	protein_coding	-	1/64
rs419183667	8	54470146	A	intron_variant	MODIFIER	LAMA2	ENSOARG00020007456	Transcript	ENSOART00020011977.2	protein_coding	-	1/62
rs419183667	8	54470146	A	intron_variant	MODIFIER	LAMA2	ENSOARG00020007456	Transcript	ENSOART00020012174.2	protein_coding	-	1/65
rs419183667	8	54470146	A	intron_variant	MODIFIER	LAMA2	ENSOARG00020007456	Transcript	ENSOART00020046759.1	protein_coding	-	1/62
rs419183667	8	54470146	A	intron_variant	MODIFIER	LAMA2	ENSOARG00020007456	Transcript	ENSOART00020068520.1	protein_coding	-	1/63
rs419183667	8	54470146	A	intron_variant	MODIFIER	-	ENSOARG00020036427	Transcript	ENSOART00020075867.1	protein_coding	-	1/1
rs419183667	8	54470146	A	intron_variant	MODIFIER	LAMA2	ENSOARG00020007456	Transcript	ENSOART00020079435.1	protein_coding	-	1/64
rs422802405	8	54471192	A	intron_variant	MODIFIER	LAMA2	ENSOARG00020007456	Transcript	ENSOART00020011977.2	protein_coding	-	1/62
rs422802405	8	54471192	A	intron_variant	MODIFIER	LAMA2	ENSOARG00020007456	Transcript	ENSOART00020012174.2	protein_coding	-	1/65
rs422802405	8	54471192	A	intron_variant	MODIFIER	LAMA2	ENSOARG00020007456	Transcript	ENSOART00020046759.1	protein_coding	-	1/62
rs422802405	8	54471192	A	intron_variant	MODIFIER	LAMA2	ENSOARG00020007456	Transcript	ENSOART00020068520.1	protein_coding	-	1/63
rs422802405	8	54471192	A	intron_variant	MODIFIER	-	ENSOARG00020036427	Transcript	ENSOART00020075867.1	protein_coding	-	1/1
rs422802405	8	54471192	A	intron_variant	MODIFIER	LAMA2	ENSOARG00020007456	Transcript	ENSOART00020079435.1	protein_coding	-	1/64
rs404954632	8	54474883	T	intron_variant	MODIFIER	LAMA2	ENSOARG00020007456	Transcript	ENSOART00020011977.2	protein_coding	-	1/62
rs404954632	8	54474883	T	intron_variant	MODIFIER	LAMA2	ENSOARG00020007456	Transcript	ENSOART00020012174.2	protein_coding	-	1/65
rs404954632	8	54474883	T	intron_variant	MODIFIER	LAMA2	ENSOARG00020007456	Transcript	ENSOART00020046759.1	protein_coding	-	1/62
rs404954632	8	54474883	T	intron_variant	MODIFIER	LAMA2	ENSOARG00020007456	Transcript	ENSOART00020068520.1	protein_coding	-	1/63
rs404954632	8	54474883	T	intron_variant	MODIFIER	-	ENSOARG00020036427	Transcript	ENSOART00020075867.1	protein_coding	-	1/1
rs404954632	8	54474883	T	intron_variant	MODIFIER	LAMA2	ENSOARG00020007456	Transcript	ENSOART00020079435.1	protein_coding	-	1/64
rs425747620	8	54487625	G	intron_variant	MODIFIER	LAMA2	ENSOARG00020007456	Transcript	ENSOART00020011977.2	protein_coding	-	1/62
rs425747620	8	54487625	G	intron_variant	MODIFIER	LAMA2	ENSOARG00020007456	Transcript	ENSOART00020012174.2	protein_coding	-	1/65
rs425747620	8	54487625	G	intron_variant	MODIFIER	LAMA2	ENSOARG00020007456	Transcript	ENSOART00020046759.1	protein_coding	-	1/62
rs425747620	8	54487625	G	intron_variant	MODIFIER	LAMA2	ENSOARG00020007456	Transcript	ENSOART00020068520.1	protein_coding	-	1/63
rs425747620	8	54487625	G	intron_variant	MODIFIER	-	ENSOARG00020036427	Transcript	ENSOART00020075867.1	protein_coding	-	1/1
rs425747620	8	54487625	G	intron_variant	MODIFIER	LAMA2	ENSOARG00020007456	Transcript	ENSOART00020079435.1	protein_coding	-	1/64
rs422851830	8	54488349	C	intron_variant	MODIFIER	LAMA2	ENSOARG00020007456	Transcript	ENSOART00020011977.2	protein_coding	-	1/62
rs422851830	8	54488349	C	intron_variant	MODIFIER	LAMA2	ENSOARG00020007456	Transcript	ENSOART00020012174.2	protein_coding	-	1/65
rs422851830	8	54488349	C	intron_variant	MODIFIER	LAMA2	ENSOARG00020007456	Transcript	ENSOART00020046759.1	protein_coding	-	1/62
rs422851830	8	54488349	C	intron_variant	MODIFIER	LAMA2	ENSOARG00020007456	Transcript	ENSOART00020068520.1	protein_coding	-	1/63
rs422851830	8	54488349	C	intron_variant	MODIFIER	-	ENSOARG00020036427	Transcript	ENSOART00020075867.1	protein_coding	-	1/1
rs422851830	8	54488349	C	intron_variant	MODIFIER	LAMA2	ENSOARG00020007456	Transcript	ENSOART00020079435.1	protein_coding	-	1/64
rs424835387	8	54500175	A	intron_variant	MODIFIER	LAMA2	ENSOARG00020007456	Transcript	ENSOART00020011977.2	protein_coding	-	1/62
rs424835387	8	54500175	A	intron_variant	MODIFIER	LAMA2	ENSOARG00020007456	Transcript	ENSOART00020012174.2	protein_coding	-	1/65
rs424835387	8	54500175	A	intron_variant	MODIFIER	LAMA2	ENSOARG00020007456	Transcript	ENSOART00020046759.1	protein_coding	-	1/62
rs424835387	8	54500175	A	intron_variant	MODIFIER	LAMA2	ENSOARG00020007456	Transcript	ENSOART00020068520.1	protein_coding	-	1/63
rs424835387	8	54500175	A	intron_variant	MODIFIER	-	ENSOARG00020036427	Transcript	ENSOART00020075867.1	protein_coding	-	1/1
rs424835387	8	54500175	A	intron_variant	MODIFIER	LAMA2	ENSOARG00020007456	Transcript	ENSOART00020079435.1	protein_coding	-	1/64
rs409650744	8	54507159	G	intron_variant	MODIFIER	LAMA2	ENSOARG00020007456	Transcript	ENSOART00020011977.2	protein_coding	-	1/62
rs409650744	8	54507159	G	intron_variant	MODIFIER	LAMA2	ENSOARG00020007456	Transcript	ENSOART00020012174.2	protein_coding	-	1/65
rs409650744	8	54507159	G	intron_variant	MODIFIER	LAMA2	ENSOARG00020007456	Transcript	ENSOART00020046759.1	protein_coding	-	1/62
rs409650744	8	54507159	G	intron_variant	MODIFIER	LAMA2	ENSOARG00020007456	Transcript	ENSOART00020068520.1	protein_coding	-	1/63
rs409650744	8	54507159	G	intron_variant	MODIFIER	-	ENSOARG00020036427	Transcript	ENSOART00020075867.1	protein_coding	-	1/1
rs409650744	8	54507159	G	intron_variant	MODIFIER	LAMA2	ENSOARG00020007456	Transcript	ENSOART00020079435.1	protein_coding	-	1/64
rs413323589	8	54510357	C	intron_variant	MODIFIER	LAMA2	ENSOARG00020007456	Transcript	ENSOART00020011977.2	protein_coding	-	1/62
rs413323589	8	54510357	C	intron_variant	MODIFIER	LAMA2	ENSOARG00020007456	Transcript	ENSOART00020012174.2	protein_coding	-	1/65
rs413323589	8	54510357	C	intron_variant	MODIFIER	LAMA2	ENSOARG00020007456	Transcript	ENSOART00020046759.1	protein_coding	-	1/62
rs413323589	8	54510357	C	intron_variant	MODIFIER	LAMA2	ENSOARG00020007456	Transcript	ENSOART00020068520.1	protein_coding	-	1/63
rs413323589	8	54510357	C	intron_variant	MODIFIER	-	ENSOARG00020036427	Transcript	ENSOART00020075867.1	protein_coding	-	1/1
rs413323589	8	54510357	C	intron_variant	MODIFIER	LAMA2	ENSOARG00020007456	Transcript	ENSOART00020079435.1	protein_coding	-	1/64
rs161918708	8	54531515	G	intron_variant	MODIFIER	LAMA2	ENSOARG00020007456	Transcript	ENSOART00020011977.2	protein_coding	-	1/62
rs161918708	8	54531515	G	intron_variant	MODIFIER	LAMA2	ENSOARG00020007456	Transcript	ENSOART00020012174.2	protein_coding	-	1/65
rs161918708	8	54531515	G	intron_variant	MODIFIER	LAMA2	ENSOARG00020007456	Transcript	ENSOART00020046759.1	protein_coding	-	1/62
rs161918708	8	54531515	G	intron_variant	MODIFIER	LAMA2	ENSOARG00020007456	Transcript	ENSOART00020068520.1	protein_coding	-	1/63
rs161918708	8	54531515	G	intron_variant	MODIFIER	-	ENSOARG00020036427	Transcript	ENSOART00020075867.1	protein_coding	-	1/1
rs161918708	8	54531515	G	intron_variant	MODIFIER	LAMA2	ENSOARG00020007456	Transcript	ENSOART00020079435.1	protein_coding	-	1/64
rs398313129	8	54537805	G	intron_variant	MODIFIER	LAMA2	ENSOARG00020007456	Transcript	ENSOART00020011977.2	protein_coding	-	1/62
rs398313129	8	54537805	G	intron_variant	MODIFIER	LAMA2	ENSOARG00020007456	Transcript	ENSOART00020012174.2	protein_coding	-	1/65
rs398313129	8	54537805	G	intron_variant	MODIFIER	LAMA2	ENSOARG00020007456	Transcript	ENSOART00020046759.1	protein_coding	-	1/62
rs398313129	8	54537805	G	intron_variant	MODIFIER	LAMA2	ENSOARG00020007456	Transcript	ENSOART00020068520.1	protein_coding	-	1/63
rs398313129	8	54537805	G	intron_variant	MODIFIER	-	ENSOARG00020036427	Transcript	ENSOART00020075867.1	protein_coding	-	1/1
rs398313129	8	54537805	G	intron_variant	MODIFIER	LAMA2	ENSOARG00020007456	Transcript	ENSOART00020079435.1	protein_coding	-	1/64
rs428354839	8	54538239	A	intron_variant	MODIFIER	LAMA2	ENSOARG00020007456	Transcript	ENSOART00020011977.2	protein_coding	-	1/62
rs428354839	8	54538239	A	intron_variant	MODIFIER	LAMA2	ENSOARG00020007456	Transcript	ENSOART00020012174.2	protein_coding	-	1/65
rs428354839	8	54538239	A	intron_variant	MODIFIER	LAMA2	ENSOARG00020007456	Transcript	ENSOART00020046759.1	protein_coding	-	1/62
rs428354839	8	54538239	A	intron_variant	MODIFIER	LAMA2	ENSOARG00020007456	Transcript	ENSOART00020068520.1	protein_coding	-	1/63
rs428354839	8	54538239	A	intron_variant	MODIFIER	-	ENSOARG00020036427	Transcript	ENSOART00020075867.1	protein_coding	-	1/1
rs428354839	8	54538239	A	intron_variant	MODIFIER	LAMA2	ENSOARG00020007456	Transcript	ENSOART00020079435.1	protein_coding	-	1/64
rs427023601	8	54545652	T	intron_variant	MODIFIER	LAMA2	ENSOARG00020007456	Transcript	ENSOART00020011977.2	protein_coding	-	1/62
rs427023601	8	54545652	T	intron_variant	MODIFIER	LAMA2	ENSOARG00020007456	Transcript	ENSOART00020012174.2	protein_coding	-	1/65
rs427023601	8	54545652	T	intron_variant	MODIFIER	LAMA2	ENSOARG00020007456	Transcript	ENSOART00020046759.1	protein_coding	-	1/62
rs427023601	8	54545652	T	intron_variant	MODIFIER	LAMA2	ENSOARG00020007456	Transcript	ENSOART00020068520.1	protein_coding	-	1/63
rs427023601	8	54545652	T	intron_variant	MODIFIER	-	ENSOARG00020036427	Transcript	ENSOART00020075867.1	protein_coding	-	1/1
rs427023601	8	54545652	T	intron_variant	MODIFIER	LAMA2	ENSOARG00020007456	Transcript	ENSOART00020079435.1	protein_coding	-	1/64
rs409907090	8	54547888	G	intron_variant	MODIFIER	LAMA2	ENSOARG00020007456	Transcript	ENSOART00020011977.2	protein_coding	-	1/62
rs409907090	8	54547888	G	intron_variant	MODIFIER	LAMA2	ENSOARG00020007456	Transcript	ENSOART00020012174.2	protein_coding	-	1/65
rs409907090	8	54547888	G	intron_variant	MODIFIER	LAMA2	ENSOARG00020007456	Transcript	ENSOART00020046759.1	protein_coding	-	1/62
rs409907090	8	54547888	G	intron_variant	MODIFIER	LAMA2	ENSOARG00020007456	Transcript	ENSOART00020068520.1	protein_coding	-	1/63
rs409907090	8	54547888	G	intron_variant	MODIFIER	-	ENSOARG00020036427	Transcript	ENSOART00020075867.1	protein_coding	-	1/1
rs409907090	8	54547888	G	intron_variant	MODIFIER	LAMA2	ENSOARG00020007456	Transcript	ENSOART00020079435.1	protein_coding	-	1/64
rs426166815	8	54550795	T	intron_variant	MODIFIER	LAMA2	ENSOARG00020007456	Transcript	ENSOART00020011977.2	protein_coding	-	1/62
rs426166815	8	54550795	T	intron_variant	MODIFIER	LAMA2	ENSOARG00020007456	Transcript	ENSOART00020012174.2	protein_coding	-	1/65
rs426166815	8	54550795	T	intron_variant	MODIFIER	LAMA2	ENSOARG00020007456	Transcript	ENSOART00020046759.1	protein_coding	-	1/62
rs426166815	8	54550795	T	intron_variant	MODIFIER	LAMA2	ENSOARG00020007456	Transcript	ENSOART00020068520.1	protein_coding	-	1/63
rs426166815	8	54550795	T	intron_variant	MODIFIER	-	ENSOARG00020036427	Transcript	ENSOART00020075867.1	protein_coding	-	1/1
rs426166815	8	54550795	T	intron_variant	MODIFIER	LAMA2	ENSOARG00020007456	Transcript	ENSOART00020079435.1	protein_coding	-	1/64
rs401523726	8	54552730	A	intron_variant	MODIFIER	LAMA2	ENSOARG00020007456	Transcript	ENSOART00020011977.2	protein_coding	-	1/62
rs401523726	8	54552730	A	intron_variant	MODIFIER	LAMA2	ENSOARG00020007456	Transcript	ENSOART00020012174.2	protein_coding	-	1/65
rs401523726	8	54552730	A	intron_variant	MODIFIER	LAMA2	ENSOARG00020007456	Transcript	ENSOART00020046759.1	protein_coding	-	1/62
rs401523726	8	54552730	A	intron_variant	MODIFIER	LAMA2	ENSOARG00020007456	Transcript	ENSOART00020068520.1	protein_coding	-	1/63
rs401523726	8	54552730	A	intron_variant	MODIFIER	-	ENSOARG00020036427	Transcript	ENSOART00020075867.1	protein_coding	-	1/1
rs401523726	8	54552730	A	intron_variant	MODIFIER	LAMA2	ENSOARG00020007456	Transcript	ENSOART00020079435.1	protein_coding	-	1/64
rs413969684	8	54563291	A	intron_variant	MODIFIER	LAMA2	ENSOARG00020007456	Transcript	ENSOART00020011977.2	protein_coding	-	1/62
rs413969684	8	54563291	A	intron_variant	MODIFIER	LAMA2	ENSOARG00020007456	Transcript	ENSOART00020012174.2	protein_coding	-	1/65
rs413969684	8	54563291	A	intron_variant	MODIFIER	LAMA2	ENSOARG00020007456	Transcript	ENSOART00020046759.1	protein_coding	-	1/62
rs413969684	8	54563291	A	intron_variant	MODIFIER	LAMA2	ENSOARG00020007456	Transcript	ENSOART00020068520.1	protein_coding	-	1/63
rs413969684	8	54563291	A	intron_variant	MODIFIER	LAMA2	ENSOARG00020007456	Transcript	ENSOART00020079435.1	protein_coding	-	1/64
rs427047911	8	54567658	C	intron_variant	MODIFIER	LAMA2	ENSOARG00020007456	Transcript	ENSOART00020011977.2	protein_coding	-	1/62
rs427047911	8	54567658	C	intron_variant	MODIFIER	LAMA2	ENSOARG00020007456	Transcript	ENSOART00020012174.2	protein_coding	-	1/65
rs427047911	8	54567658	C	intron_variant	MODIFIER	LAMA2	ENSOARG00020007456	Transcript	ENSOART00020046759.1	protein_coding	-	1/62
rs427047911	8	54567658	C	intron_variant	MODIFIER	LAMA2	ENSOARG00020007456	Transcript	ENSOART00020068520.1	protein_coding	-	1/63
rs427047911	8	54567658	C	intron_variant	MODIFIER	LAMA2	ENSOARG00020007456	Transcript	ENSOART00020079435.1	protein_coding	-	1/64
rs399774789	8	54570453	T	intron_variant	MODIFIER	LAMA2	ENSOARG00020007456	Transcript	ENSOART00020011977.2	protein_coding	-	1/62
rs399774789	8	54570453	T	intron_variant	MODIFIER	LAMA2	ENSOARG00020007456	Transcript	ENSOART00020012174.2	protein_coding	-	1/65
rs399774789	8	54570453	T	intron_variant	MODIFIER	LAMA2	ENSOARG00020007456	Transcript	ENSOART00020046759.1	protein_coding	-	1/62
rs399774789	8	54570453	T	intron_variant	MODIFIER	LAMA2	ENSOARG00020007456	Transcript	ENSOART00020068520.1	protein_coding	-	1/63
rs399774789	8	54570453	T	intron_variant	MODIFIER	LAMA2	ENSOARG00020007456	Transcript	ENSOART00020079435.1	protein_coding	-	1/64
rs400015681	8	54581560	T	intron_variant	MODIFIER	LAMA2	ENSOARG00020007456	Transcript	ENSOART00020011977.2	protein_coding	-	1/62
rs400015681	8	54581560	T	intron_variant	MODIFIER	LAMA2	ENSOARG00020007456	Transcript	ENSOART00020012174.2	protein_coding	-	1/65
rs400015681	8	54581560	T	intron_variant	MODIFIER	LAMA2	ENSOARG00020007456	Transcript	ENSOART00020046759.1	protein_coding	-	1/62
rs400015681	8	54581560	T	intron_variant	MODIFIER	LAMA2	ENSOARG00020007456	Transcript	ENSOART00020068520.1	protein_coding	-	1/63
rs400015681	8	54581560	T	intron_variant	MODIFIER	LAMA2	ENSOARG00020007456	Transcript	ENSOART00020079435.1	protein_coding	-	1/64
rs404945204	8	54582500	G	intron_variant	MODIFIER	LAMA2	ENSOARG00020007456	Transcript	ENSOART00020011977.2	protein_coding	-	1/62
rs404945204	8	54582500	G	intron_variant	MODIFIER	LAMA2	ENSOARG00020007456	Transcript	ENSOART00020012174.2	protein_coding	-	1/65
rs404945204	8	54582500	G	intron_variant	MODIFIER	LAMA2	ENSOARG00020007456	Transcript	ENSOART00020046759.1	protein_coding	-	1/62
rs404945204	8	54582500	G	intron_variant	MODIFIER	LAMA2	ENSOARG00020007456	Transcript	ENSOART00020068520.1	protein_coding	-	1/63
rs404945204	8	54582500	G	intron_variant	MODIFIER	LAMA2	ENSOARG00020007456	Transcript	ENSOART00020079435.1	protein_coding	-	1/64
rs430660440	8	54584946	C	intron_variant	MODIFIER	LAMA2	ENSOARG00020007456	Transcript	ENSOART00020011977.2	protein_coding	-	1/62
rs430660440	8	54584946	C	intron_variant	MODIFIER	LAMA2	ENSOARG00020007456	Transcript	ENSOART00020012174.2	protein_coding	-	1/65
rs430660440	8	54584946	C	intron_variant	MODIFIER	LAMA2	ENSOARG00020007456	Transcript	ENSOART00020046759.1	protein_coding	-	1/62
rs430660440	8	54584946	C	intron_variant	MODIFIER	LAMA2	ENSOARG00020007456	Transcript	ENSOART00020068520.1	protein_coding	-	1/63
rs430660440	8	54584946	C	intron_variant	MODIFIER	LAMA2	ENSOARG00020007456	Transcript	ENSOART00020079435.1	protein_coding	-	1/64
rs425377389	8	54591017	C	intron_variant	MODIFIER	LAMA2	ENSOARG00020007456	Transcript	ENSOART00020011977.2	protein_coding	-	1/62
rs425377389	8	54591017	C	intron_variant	MODIFIER	LAMA2	ENSOARG00020007456	Transcript	ENSOART00020012174.2	protein_coding	-	1/65
rs425377389	8	54591017	C	intron_variant	MODIFIER	LAMA2	ENSOARG00020007456	Transcript	ENSOART00020046759.1	protein_coding	-	1/62
rs425377389	8	54591017	C	intron_variant	MODIFIER	LAMA2	ENSOARG00020007456	Transcript	ENSOART00020068520.1	protein_coding	-	1/63
rs425377389	8	54591017	C	intron_variant	MODIFIER	LAMA2	ENSOARG00020007456	Transcript	ENSOART00020079435.1	protein_coding	-	1/64
rs404486233	8	54591070	T	intron_variant	MODIFIER	LAMA2	ENSOARG00020007456	Transcript	ENSOART00020011977.2	protein_coding	-	1/62
rs404486233	8	54591070	T	intron_variant	MODIFIER	LAMA2	ENSOARG00020007456	Transcript	ENSOART00020012174.2	protein_coding	-	1/65
rs404486233	8	54591070	T	intron_variant	MODIFIER	LAMA2	ENSOARG00020007456	Transcript	ENSOART00020046759.1	protein_coding	-	1/62
rs404486233	8	54591070	T	intron_variant	MODIFIER	LAMA2	ENSOARG00020007456	Transcript	ENSOART00020068520.1	protein_coding	-	1/63
rs404486233	8	54591070	T	intron_variant	MODIFIER	LAMA2	ENSOARG00020007456	Transcript	ENSOART00020079435.1	protein_coding	-	1/64
rs402789328	8	54598908	A	intron_variant	MODIFIER	LAMA2	ENSOARG00020007456	Transcript	ENSOART00020011977.2	protein_coding	-	1/62
rs402789328	8	54598908	A	intron_variant	MODIFIER	LAMA2	ENSOARG00020007456	Transcript	ENSOART00020012174.2	protein_coding	-	1/65
rs402789328	8	54598908	A	intron_variant	MODIFIER	LAMA2	ENSOARG00020007456	Transcript	ENSOART00020046759.1	protein_coding	-	1/62
rs402789328	8	54598908	A	intron_variant	MODIFIER	LAMA2	ENSOARG00020007456	Transcript	ENSOART00020068520.1	protein_coding	-	1/63
rs402789328	8	54598908	A	intron_variant	MODIFIER	LAMA2	ENSOARG00020007456	Transcript	ENSOART00020079435.1	protein_coding	-	1/64
rs403762910	8	54600085	G	intron_variant	MODIFIER	LAMA2	ENSOARG00020007456	Transcript	ENSOART00020011977.2	protein_coding	-	1/62
rs403762910	8	54600085	G	intron_variant	MODIFIER	LAMA2	ENSOARG00020007456	Transcript	ENSOART00020012174.2	protein_coding	-	1/65
rs403762910	8	54600085	G	intron_variant	MODIFIER	LAMA2	ENSOARG00020007456	Transcript	ENSOART00020046759.1	protein_coding	-	1/62
rs403762910	8	54600085	G	intron_variant	MODIFIER	LAMA2	ENSOARG00020007456	Transcript	ENSOART00020068520.1	protein_coding	-	1/63
rs403762910	8	54600085	G	intron_variant	MODIFIER	LAMA2	ENSOARG00020007456	Transcript	ENSOART00020079435.1	protein_coding	-	1/64
rs416261500	8	54603712	T	intron_variant	MODIFIER	LAMA2	ENSOARG00020007456	Transcript	ENSOART00020011977.2	protein_coding	-	1/62
rs416261500	8	54603712	T	intron_variant	MODIFIER	LAMA2	ENSOARG00020007456	Transcript	ENSOART00020012174.2	protein_coding	-	1/65
rs416261500	8	54603712	T	intron_variant	MODIFIER	LAMA2	ENSOARG00020007456	Transcript	ENSOART00020046759.1	protein_coding	-	1/62
rs416261500	8	54603712	T	intron_variant	MODIFIER	LAMA2	ENSOARG00020007456	Transcript	ENSOART00020068520.1	protein_coding	-	1/63
rs416261500	8	54603712	T	intron_variant	MODIFIER	LAMA2	ENSOARG00020007456	Transcript	ENSOART00020079435.1	protein_coding	-	1/64
rs420319327	8	54605919	T	intron_variant	MODIFIER	LAMA2	ENSOARG00020007456	Transcript	ENSOART00020011977.2	protein_coding	-	1/62
rs420319327	8	54605919	T	intron_variant	MODIFIER	LAMA2	ENSOARG00020007456	Transcript	ENSOART00020012174.2	protein_coding	-	1/65
rs420319327	8	54605919	T	intron_variant	MODIFIER	LAMA2	ENSOARG00020007456	Transcript	ENSOART00020046759.1	protein_coding	-	1/62
rs420319327	8	54605919	T	intron_variant	MODIFIER	LAMA2	ENSOARG00020007456	Transcript	ENSOART00020068520.1	protein_coding	-	1/63
rs420319327	8	54605919	T	intron_variant	MODIFIER	LAMA2	ENSOARG00020007456	Transcript	ENSOART00020079435.1	protein_coding	-	1/64
rs430402483	8	54610223	G	intron_variant	MODIFIER	LAMA2	ENSOARG00020007456	Transcript	ENSOART00020011977.2	protein_coding	-	1/62
rs430402483	8	54610223	G	intron_variant	MODIFIER	LAMA2	ENSOARG00020007456	Transcript	ENSOART00020012174.2	protein_coding	-	1/65
rs430402483	8	54610223	G	intron_variant	MODIFIER	LAMA2	ENSOARG00020007456	Transcript	ENSOART00020046759.1	protein_coding	-	1/62
rs430402483	8	54610223	G	intron_variant	MODIFIER	LAMA2	ENSOARG00020007456	Transcript	ENSOART00020068520.1	protein_coding	-	1/63
rs430402483	8	54610223	G	intron_variant	MODIFIER	LAMA2	ENSOARG00020007456	Transcript	ENSOART00020079435.1	protein_coding	-	1/64
rs428622874	8	54618334	G	intron_variant	MODIFIER	LAMA2	ENSOARG00020007456	Transcript	ENSOART00020011977.2	protein_coding	-	1/62
rs428622874	8	54618334	G	intron_variant	MODIFIER	LAMA2	ENSOARG00020007456	Transcript	ENSOART00020012174.2	protein_coding	-	1/65
rs428622874	8	54618334	G	intron_variant	MODIFIER	LAMA2	ENSOARG00020007456	Transcript	ENSOART00020046759.1	protein_coding	-	1/62
rs428622874	8	54618334	G	intron_variant	MODIFIER	LAMA2	ENSOARG00020007456	Transcript	ENSOART00020068520.1	protein_coding	-	1/63
rs428622874	8	54618334	G	intron_variant	MODIFIER	LAMA2	ENSOARG00020007456	Transcript	ENSOART00020079435.1	protein_coding	-	1/64
rs422821082	8	54619655	A	intron_variant	MODIFIER	LAMA2	ENSOARG00020007456	Transcript	ENSOART00020011977.2	protein_coding	-	1/62
rs422821082	8	54619655	A	intron_variant	MODIFIER	LAMA2	ENSOARG00020007456	Transcript	ENSOART00020012174.2	protein_coding	-	1/65
rs422821082	8	54619655	A	intron_variant	MODIFIER	LAMA2	ENSOARG00020007456	Transcript	ENSOART00020046759.1	protein_coding	-	1/62
rs422821082	8	54619655	A	intron_variant	MODIFIER	LAMA2	ENSOARG00020007456	Transcript	ENSOART00020068520.1	protein_coding	-	1/63
rs422821082	8	54619655	A	intron_variant	MODIFIER	LAMA2	ENSOARG00020007456	Transcript	ENSOART00020079435.1	protein_coding	-	1/64
rs430280797	8	54620346	C	intron_variant	MODIFIER	LAMA2	ENSOARG00020007456	Transcript	ENSOART00020011977.2	protein_coding	-	1/62
rs430280797	8	54620346	C	intron_variant	MODIFIER	LAMA2	ENSOARG00020007456	Transcript	ENSOART00020012174.2	protein_coding	-	1/65
rs430280797	8	54620346	C	intron_variant	MODIFIER	LAMA2	ENSOARG00020007456	Transcript	ENSOART00020046759.1	protein_coding	-	1/62
rs430280797	8	54620346	C	intron_variant	MODIFIER	LAMA2	ENSOARG00020007456	Transcript	ENSOART00020068520.1	protein_coding	-	1/63
rs430280797	8	54620346	C	intron_variant	MODIFIER	LAMA2	ENSOARG00020007456	Transcript	ENSOART00020079435.1	protein_coding	-	1/64
rs412653162	8	54626847	A	intron_variant	MODIFIER	LAMA2	ENSOARG00020007456	Transcript	ENSOART00020011977.2	protein_coding	-	2/62
rs412653162	8	54626847	A	intron_variant	MODIFIER	LAMA2	ENSOARG00020007456	Transcript	ENSOART00020012174.2	protein_coding	-	2/65
rs412653162	8	54626847	A	intron_variant	MODIFIER	LAMA2	ENSOARG00020007456	Transcript	ENSOART00020046759.1	protein_coding	-	2/62
rs412653162	8	54626847	A	intron_variant	MODIFIER	LAMA2	ENSOARG00020007456	Transcript	ENSOART00020068520.1	protein_coding	-	2/63
rs412653162	8	54626847	A	intron_variant	MODIFIER	LAMA2	ENSOARG00020007456	Transcript	ENSOART00020079435.1	protein_coding	-	2/64
rs404537022	8	54644887	T	intron_variant	MODIFIER	LAMA2	ENSOARG00020007456	Transcript	ENSOART00020011977.2	protein_coding	-	3/62
rs404537022	8	54644887	T	intron_variant	MODIFIER	LAMA2	ENSOARG00020007456	Transcript	ENSOART00020012174.2	protein_coding	-	3/65
rs404537022	8	54644887	T	intron_variant	MODIFIER	LAMA2	ENSOARG00020007456	Transcript	ENSOART00020046759.1	protein_coding	-	3/62
rs404537022	8	54644887	T	intron_variant	MODIFIER	LAMA2	ENSOARG00020007456	Transcript	ENSOART00020068520.1	protein_coding	-	3/63
rs404537022	8	54644887	T	intron_variant	MODIFIER	LAMA2	ENSOARG00020007456	Transcript	ENSOART00020079435.1	protein_coding	-	3/64
rs418859082	8	54657953	T	intron_variant	MODIFIER	LAMA2	ENSOARG00020007456	Transcript	ENSOART00020011977.2	protein_coding	-	3/62
rs418859082	8	54657953	T	intron_variant	MODIFIER	LAMA2	ENSOARG00020007456	Transcript	ENSOART00020012174.2	protein_coding	-	3/65
rs418859082	8	54657953	T	intron_variant	MODIFIER	LAMA2	ENSOARG00020007456	Transcript	ENSOART00020046759.1	protein_coding	-	3/62
rs418859082	8	54657953	T	intron_variant	MODIFIER	LAMA2	ENSOARG00020007456	Transcript	ENSOART00020068520.1	protein_coding	-	3/63
rs418859082	8	54657953	T	intron_variant	MODIFIER	LAMA2	ENSOARG00020007456	Transcript	ENSOART00020079435.1	protein_coding	-	3/64
rs423749763	8	54658125	A	intron_variant	MODIFIER	LAMA2	ENSOARG00020007456	Transcript	ENSOART00020011977.2	protein_coding	-	3/62
rs423749763	8	54658125	A	intron_variant	MODIFIER	LAMA2	ENSOARG00020007456	Transcript	ENSOART00020012174.2	protein_coding	-	3/65
rs423749763	8	54658125	A	intron_variant	MODIFIER	LAMA2	ENSOARG00020007456	Transcript	ENSOART00020046759.1	protein_coding	-	3/62
rs423749763	8	54658125	A	intron_variant	MODIFIER	LAMA2	ENSOARG00020007456	Transcript	ENSOART00020068520.1	protein_coding	-	3/63
rs423749763	8	54658125	A	intron_variant	MODIFIER	LAMA2	ENSOARG00020007456	Transcript	ENSOART00020079435.1	protein_coding	-	3/64
rs415899837	8	54667059	T	intron_variant	MODIFIER	LAMA2	ENSOARG00020007456	Transcript	ENSOART00020011977.2	protein_coding	-	3/62
rs415899837	8	54667059	T	intron_variant	MODIFIER	LAMA2	ENSOARG00020007456	Transcript	ENSOART00020012174.2	protein_coding	-	3/65
rs415899837	8	54667059	T	intron_variant	MODIFIER	LAMA2	ENSOARG00020007456	Transcript	ENSOART00020046759.1	protein_coding	-	3/62
rs415899837	8	54667059	T	intron_variant	MODIFIER	LAMA2	ENSOARG00020007456	Transcript	ENSOART00020068520.1	protein_coding	-	3/63
rs415899837	8	54667059	T	intron_variant	MODIFIER	LAMA2	ENSOARG00020007456	Transcript	ENSOART00020079435.1	protein_coding	-	3/64
rs402155382	8	54672153	C	intron_variant	MODIFIER	LAMA2	ENSOARG00020007456	Transcript	ENSOART00020011977.2	protein_coding	-	3/62
rs402155382	8	54672153	C	intron_variant	MODIFIER	LAMA2	ENSOARG00020007456	Transcript	ENSOART00020012174.2	protein_coding	-	3/65
rs402155382	8	54672153	C	intron_variant	MODIFIER	LAMA2	ENSOARG00020007456	Transcript	ENSOART00020046759.1	protein_coding	-	3/62
rs402155382	8	54672153	C	intron_variant	MODIFIER	LAMA2	ENSOARG00020007456	Transcript	ENSOART00020068520.1	protein_coding	-	3/63
rs402155382	8	54672153	C	intron_variant	MODIFIER	LAMA2	ENSOARG00020007456	Transcript	ENSOART00020079435.1	protein_coding	-	3/64
rs426226579	8	54682449	A	intron_variant	MODIFIER	LAMA2	ENSOARG00020007456	Transcript	ENSOART00020011977.2	protein_coding	-	4/62
rs426226579	8	54682449	A	intron_variant	MODIFIER	LAMA2	ENSOARG00020007456	Transcript	ENSOART00020012174.2	protein_coding	-	4/65
rs426226579	8	54682449	A	intron_variant	MODIFIER	LAMA2	ENSOARG00020007456	Transcript	ENSOART00020046759.1	protein_coding	-	4/62
rs426226579	8	54682449	A	intron_variant	MODIFIER	LAMA2	ENSOARG00020007456	Transcript	ENSOART00020068520.1	protein_coding	-	4/63
rs426226579	8	54682449	A	intron_variant	MODIFIER	LAMA2	ENSOARG00020007456	Transcript	ENSOART00020079435.1	protein_coding	-	4/64
rs408467963	8	54689543	G	intron_variant	MODIFIER	LAMA2	ENSOARG00020007456	Transcript	ENSOART00020011977.2	protein_coding	-	4/62
rs408467963	8	54689543	G	intron_variant	MODIFIER	LAMA2	ENSOARG00020007456	Transcript	ENSOART00020012174.2	protein_coding	-	4/65
rs408467963	8	54689543	G	intron_variant	MODIFIER	LAMA2	ENSOARG00020007456	Transcript	ENSOART00020046759.1	protein_coding	-	4/62
rs408467963	8	54689543	G	intron_variant	MODIFIER	LAMA2	ENSOARG00020007456	Transcript	ENSOART00020068520.1	protein_coding	-	4/63
rs408467963	8	54689543	G	intron_variant	MODIFIER	LAMA2	ENSOARG00020007456	Transcript	ENSOART00020079435.1	protein_coding	-	4/64
rs412504823	8	54694439	T	intron_variant	MODIFIER	LAMA2	ENSOARG00020007456	Transcript	ENSOART00020011977.2	protein_coding	-	4/62
rs412504823	8	54694439	T	intron_variant	MODIFIER	LAMA2	ENSOARG00020007456	Transcript	ENSOART00020012174.2	protein_coding	-	4/65
rs412504823	8	54694439	T	intron_variant	MODIFIER	LAMA2	ENSOARG00020007456	Transcript	ENSOART00020046759.1	protein_coding	-	4/62
rs412504823	8	54694439	T	intron_variant	MODIFIER	LAMA2	ENSOARG00020007456	Transcript	ENSOART00020068520.1	protein_coding	-	4/63
rs412504823	8	54694439	T	intron_variant	MODIFIER	LAMA2	ENSOARG00020007456	Transcript	ENSOART00020079435.1	protein_coding	-	4/64
rs428119827	8	54707739	G	intron_variant	MODIFIER	LAMA2	ENSOARG00020007456	Transcript	ENSOART00020011977.2	protein_coding	-	4/62
rs428119827	8	54707739	G	intron_variant	MODIFIER	LAMA2	ENSOARG00020007456	Transcript	ENSOART00020012174.2	protein_coding	-	4/65
rs428119827	8	54707739	G	intron_variant	MODIFIER	LAMA2	ENSOARG00020007456	Transcript	ENSOART00020046759.1	protein_coding	-	4/62
rs428119827	8	54707739	G	intron_variant	MODIFIER	LAMA2	ENSOARG00020007456	Transcript	ENSOART00020068520.1	protein_coding	-	4/63
rs428119827	8	54707739	G	intron_variant	MODIFIER	LAMA2	ENSOARG00020007456	Transcript	ENSOART00020079435.1	protein_coding	-	4/64
rs413033648	8	54715284	C	intron_variant	MODIFIER	LAMA2	ENSOARG00020007456	Transcript	ENSOART00020011977.2	protein_coding	-	4/62
rs413033648	8	54715284	C	intron_variant	MODIFIER	LAMA2	ENSOARG00020007456	Transcript	ENSOART00020012174.2	protein_coding	-	4/65
rs413033648	8	54715284	C	intron_variant	MODIFIER	LAMA2	ENSOARG00020007456	Transcript	ENSOART00020046759.1	protein_coding	-	4/62
rs413033648	8	54715284	C	intron_variant	MODIFIER	LAMA2	ENSOARG00020007456	Transcript	ENSOART00020068520.1	protein_coding	-	4/63
rs413033648	8	54715284	C	intron_variant	MODIFIER	LAMA2	ENSOARG00020007456	Transcript	ENSOART00020079435.1	protein_coding	-	4/64
rs418396619	8	54715337	G	intron_variant	MODIFIER	LAMA2	ENSOARG00020007456	Transcript	ENSOART00020011977.2	protein_coding	-	4/62
rs418396619	8	54715337	G	intron_variant	MODIFIER	LAMA2	ENSOARG00020007456	Transcript	ENSOART00020012174.2	protein_coding	-	4/65
rs418396619	8	54715337	G	intron_variant	MODIFIER	LAMA2	ENSOARG00020007456	Transcript	ENSOART00020046759.1	protein_coding	-	4/62
rs418396619	8	54715337	G	intron_variant	MODIFIER	LAMA2	ENSOARG00020007456	Transcript	ENSOART00020068520.1	protein_coding	-	4/63
rs418396619	8	54715337	G	intron_variant	MODIFIER	LAMA2	ENSOARG00020007456	Transcript	ENSOART00020079435.1	protein_coding	-	4/64
rs406394337	8	54766744	G	intron_variant	MODIFIER	LAMA2	ENSOARG00020007456	Transcript	ENSOART00020011977.2	protein_coding	-	10/62
rs406394337	8	54766744	G	intron_variant	MODIFIER	LAMA2	ENSOARG00020007456	Transcript	ENSOART00020012174.2	protein_coding	-	10/65
rs406394337	8	54766744	G	intron_variant	MODIFIER	LAMA2	ENSOARG00020007456	Transcript	ENSOART00020046759.1	protein_coding	-	10/62
rs406394337	8	54766744	G	intron_variant	MODIFIER	LAMA2	ENSOARG00020007456	Transcript	ENSOART00020068520.1	protein_coding	-	10/63
rs406394337	8	54766744	G	intron_variant	MODIFIER	LAMA2	ENSOARG00020007456	Transcript	ENSOART00020079435.1	protein_coding	-	10/64
rs407603028	8	54795824	A	intron_variant	MODIFIER	LAMA2	ENSOARG00020007456	Transcript	ENSOART00020011977.2	protein_coding	-	12/62
rs407603028	8	54795824	A	intron_variant	MODIFIER	LAMA2	ENSOARG00020007456	Transcript	ENSOART00020012174.2	protein_coding	-	12/65
rs407603028	8	54795824	A	intron_variant	MODIFIER	LAMA2	ENSOARG00020007456	Transcript	ENSOART00020046759.1	protein_coding	-	12/62
rs407603028	8	54795824	A	intron_variant	MODIFIER	LAMA2	ENSOARG00020007456	Transcript	ENSOART00020068520.1	protein_coding	-	12/63
rs407603028	8	54795824	A	intron_variant	MODIFIER	LAMA2	ENSOARG00020007456	Transcript	ENSOART00020079435.1	protein_coding	-	12/64
rs426474577	8	54806589	G	intron_variant	MODIFIER	LAMA2	ENSOARG00020007456	Transcript	ENSOART00020011977.2	protein_coding	-	12/62
rs426474577	8	54806589	G	intron_variant	MODIFIER	LAMA2	ENSOARG00020007456	Transcript	ENSOART00020012174.2	protein_coding	-	12/65
rs426474577	8	54806589	G	intron_variant	MODIFIER	LAMA2	ENSOARG00020007456	Transcript	ENSOART00020046759.1	protein_coding	-	12/62
rs426474577	8	54806589	G	intron_variant	MODIFIER	LAMA2	ENSOARG00020007456	Transcript	ENSOART00020068520.1	protein_coding	-	12/63
rs426474577	8	54806589	G	intron_variant	MODIFIER	LAMA2	ENSOARG00020007456	Transcript	ENSOART00020079435.1	protein_coding	-	12/64
rs408003954	8	54812068	C	intron_variant	MODIFIER	LAMA2	ENSOARG00020007456	Transcript	ENSOART00020011977.2	protein_coding	-	12/62
rs408003954	8	54812068	C	intron_variant	MODIFIER	LAMA2	ENSOARG00020007456	Transcript	ENSOART00020012174.2	protein_coding	-	12/65
rs408003954	8	54812068	C	intron_variant	MODIFIER	LAMA2	ENSOARG00020007456	Transcript	ENSOART00020046759.1	protein_coding	-	12/62
rs408003954	8	54812068	C	intron_variant	MODIFIER	LAMA2	ENSOARG00020007456	Transcript	ENSOART00020068520.1	protein_coding	-	12/63
rs408003954	8	54812068	C	intron_variant	MODIFIER	LAMA2	ENSOARG00020007456	Transcript	ENSOART00020079435.1	protein_coding	-	12/64
rs416999967	8	54813379	C	intron_variant	MODIFIER	LAMA2	ENSOARG00020007456	Transcript	ENSOART00020011977.2	protein_coding	-	12/62
rs416999967	8	54813379	C	intron_variant	MODIFIER	LAMA2	ENSOARG00020007456	Transcript	ENSOART00020012174.2	protein_coding	-	12/65
rs416999967	8	54813379	C	intron_variant	MODIFIER	LAMA2	ENSOARG00020007456	Transcript	ENSOART00020046759.1	protein_coding	-	12/62
rs416999967	8	54813379	C	intron_variant	MODIFIER	LAMA2	ENSOARG00020007456	Transcript	ENSOART00020068520.1	protein_coding	-	12/63
rs416999967	8	54813379	C	intron_variant	MODIFIER	LAMA2	ENSOARG00020007456	Transcript	ENSOART00020079435.1	protein_coding	-	12/64
rs402460030	8	54813657	G	intron_variant	MODIFIER	LAMA2	ENSOARG00020007456	Transcript	ENSOART00020011977.2	protein_coding	-	12/62
rs402460030	8	54813657	G	intron_variant	MODIFIER	LAMA2	ENSOARG00020007456	Transcript	ENSOART00020012174.2	protein_coding	-	12/65
rs402460030	8	54813657	G	intron_variant	MODIFIER	LAMA2	ENSOARG00020007456	Transcript	ENSOART00020046759.1	protein_coding	-	12/62
rs402460030	8	54813657	G	intron_variant	MODIFIER	LAMA2	ENSOARG00020007456	Transcript	ENSOART00020068520.1	protein_coding	-	12/63
rs402460030	8	54813657	G	intron_variant	MODIFIER	LAMA2	ENSOARG00020007456	Transcript	ENSOART00020079435.1	protein_coding	-	12/64
rs402637591	8	54830479	G	intron_variant	MODIFIER	LAMA2	ENSOARG00020007456	Transcript	ENSOART00020011977.2	protein_coding	-	12/62
rs402637591	8	54830479	G	intron_variant	MODIFIER	LAMA2	ENSOARG00020007456	Transcript	ENSOART00020012174.2	protein_coding	-	12/65
rs402637591	8	54830479	G	intron_variant	MODIFIER	LAMA2	ENSOARG00020007456	Transcript	ENSOART00020046759.1	protein_coding	-	12/62
rs402637591	8	54830479	G	intron_variant	MODIFIER	LAMA2	ENSOARG00020007456	Transcript	ENSOART00020068520.1	protein_coding	-	12/63
rs402637591	8	54830479	G	intron_variant	MODIFIER	LAMA2	ENSOARG00020007456	Transcript	ENSOART00020079435.1	protein_coding	-	12/64
rs430509416	8	54830791	C	intron_variant	MODIFIER	LAMA2	ENSOARG00020007456	Transcript	ENSOART00020011977.2	protein_coding	-	12/62
rs430509416	8	54830791	C	intron_variant	MODIFIER	LAMA2	ENSOARG00020007456	Transcript	ENSOART00020012174.2	protein_coding	-	12/65
rs430509416	8	54830791	C	intron_variant	MODIFIER	LAMA2	ENSOARG00020007456	Transcript	ENSOART00020046759.1	protein_coding	-	12/62
rs430509416	8	54830791	C	intron_variant	MODIFIER	LAMA2	ENSOARG00020007456	Transcript	ENSOART00020068520.1	protein_coding	-	12/63
rs430509416	8	54830791	C	intron_variant	MODIFIER	LAMA2	ENSOARG00020007456	Transcript	ENSOART00020079435.1	protein_coding	-	12/64
rs403138304	8	54842191	A	intron_variant	MODIFIER	LAMA2	ENSOARG00020007456	Transcript	ENSOART00020011977.2	protein_coding	-	12/62
rs403138304	8	54842191	A	intron_variant	MODIFIER	LAMA2	ENSOARG00020007456	Transcript	ENSOART00020012174.2	protein_coding	-	12/65
rs403138304	8	54842191	A	intron_variant	MODIFIER	LAMA2	ENSOARG00020007456	Transcript	ENSOART00020046759.1	protein_coding	-	12/62
rs403138304	8	54842191	A	intron_variant	MODIFIER	LAMA2	ENSOARG00020007456	Transcript	ENSOART00020068520.1	protein_coding	-	12/63
rs403138304	8	54842191	A	intron_variant	MODIFIER	LAMA2	ENSOARG00020007456	Transcript	ENSOART00020079435.1	protein_coding	-	12/64
rs420717064	8	54842739	C	intron_variant	MODIFIER	LAMA2	ENSOARG00020007456	Transcript	ENSOART00020011977.2	protein_coding	-	12/62
rs420717064	8	54842739	C	intron_variant	MODIFIER	LAMA2	ENSOARG00020007456	Transcript	ENSOART00020012174.2	protein_coding	-	12/65
rs420717064	8	54842739	C	intron_variant	MODIFIER	LAMA2	ENSOARG00020007456	Transcript	ENSOART00020046759.1	protein_coding	-	12/62
rs420717064	8	54842739	C	intron_variant	MODIFIER	LAMA2	ENSOARG00020007456	Transcript	ENSOART00020068520.1	protein_coding	-	12/63
rs420717064	8	54842739	C	intron_variant	MODIFIER	LAMA2	ENSOARG00020007456	Transcript	ENSOART00020079435.1	protein_coding	-	12/64
rs400479857	8	54844304	T	missense_variant	MODERATE	LAMA2	ENSOARG00020007456	Transcript	ENSOART00020011977.2	protein_coding	14/63	-
rs400479857	8	54844304	T	missense_variant	MODERATE	LAMA2	ENSOARG00020007456	Transcript	ENSOART00020012174.2	protein_coding	14/66	-
rs400479857	8	54844304	T	missense_variant	MODERATE	LAMA2	ENSOARG00020007456	Transcript	ENSOART00020046759.1	protein_coding	14/63	-
rs400479857	8	54844304	T	missense_variant	MODERATE	LAMA2	ENSOARG00020007456	Transcript	ENSOART00020068520.1	protein_coding	14/64	-
rs400479857	8	54844304	T	missense_variant	MODERATE	LAMA2	ENSOARG00020007456	Transcript	ENSOART00020079435.1	protein_coding	14/65	-
rs406244748	8	54856191	G	intron_variant	MODIFIER	LAMA2	ENSOARG00020007456	Transcript	ENSOART00020011977.2	protein_coding	-	14/62
rs406244748	8	54856191	G	intron_variant	MODIFIER	LAMA2	ENSOARG00020007456	Transcript	ENSOART00020012174.2	protein_coding	-	14/65
rs406244748	8	54856191	G	intron_variant	MODIFIER	LAMA2	ENSOARG00020007456	Transcript	ENSOART00020046759.1	protein_coding	-	14/62
rs406244748	8	54856191	G	intron_variant	MODIFIER	LAMA2	ENSOARG00020007456	Transcript	ENSOART00020068520.1	protein_coding	-	14/63
rs406244748	8	54856191	G	intron_variant	MODIFIER	LAMA2	ENSOARG00020007456	Transcript	ENSOART00020079435.1	protein_coding	-	14/64
rs424654654	8	54856384	G	intron_variant	MODIFIER	LAMA2	ENSOARG00020007456	Transcript	ENSOART00020011977.2	protein_coding	-	14/62
rs424654654	8	54856384	G	intron_variant	MODIFIER	LAMA2	ENSOARG00020007456	Transcript	ENSOART00020012174.2	protein_coding	-	14/65
rs424654654	8	54856384	G	intron_variant	MODIFIER	LAMA2	ENSOARG00020007456	Transcript	ENSOART00020046759.1	protein_coding	-	14/62
rs424654654	8	54856384	G	intron_variant	MODIFIER	LAMA2	ENSOARG00020007456	Transcript	ENSOART00020068520.1	protein_coding	-	14/63
rs424654654	8	54856384	G	intron_variant	MODIFIER	LAMA2	ENSOARG00020007456	Transcript	ENSOART00020079435.1	protein_coding	-	14/64
rs402662003	8	54860348	A	intron_variant	MODIFIER	LAMA2	ENSOARG00020007456	Transcript	ENSOART00020011977.2	protein_coding	-	15/62
rs402662003	8	54860348	A	intron_variant	MODIFIER	LAMA2	ENSOARG00020007456	Transcript	ENSOART00020012174.2	protein_coding	-	15/65
rs402662003	8	54860348	A	intron_variant	MODIFIER	LAMA2	ENSOARG00020007456	Transcript	ENSOART00020046759.1	protein_coding	-	15/62
rs402662003	8	54860348	A	intron_variant	MODIFIER	LAMA2	ENSOARG00020007456	Transcript	ENSOART00020068520.1	protein_coding	-	15/63
rs402662003	8	54860348	A	intron_variant	MODIFIER	LAMA2	ENSOARG00020007456	Transcript	ENSOART00020079435.1	protein_coding	-	15/64
rs412591587	8	54863297	C	intron_variant	MODIFIER	LAMA2	ENSOARG00020007456	Transcript	ENSOART00020011977.2	protein_coding	-	15/62
rs412591587	8	54863297	C	intron_variant	MODIFIER	LAMA2	ENSOARG00020007456	Transcript	ENSOART00020012174.2	protein_coding	-	15/65
rs412591587	8	54863297	C	intron_variant	MODIFIER	LAMA2	ENSOARG00020007456	Transcript	ENSOART00020046759.1	protein_coding	-	15/62
rs412591587	8	54863297	C	intron_variant	MODIFIER	LAMA2	ENSOARG00020007456	Transcript	ENSOART00020068520.1	protein_coding	-	15/63
rs412591587	8	54863297	C	intron_variant	MODIFIER	LAMA2	ENSOARG00020007456	Transcript	ENSOART00020079435.1	protein_coding	-	15/64
rs417759286	8	54866233	G	intron_variant	MODIFIER	LAMA2	ENSOARG00020007456	Transcript	ENSOART00020011977.2	protein_coding	-	16/62
rs417759286	8	54866233	G	intron_variant	MODIFIER	LAMA2	ENSOARG00020007456	Transcript	ENSOART00020012174.2	protein_coding	-	16/65
rs417759286	8	54866233	G	intron_variant	MODIFIER	LAMA2	ENSOARG00020007456	Transcript	ENSOART00020046759.1	protein_coding	-	16/62
rs417759286	8	54866233	G	intron_variant	MODIFIER	LAMA2	ENSOARG00020007456	Transcript	ENSOART00020068520.1	protein_coding	-	16/63
rs417759286	8	54866233	G	intron_variant	MODIFIER	LAMA2	ENSOARG00020007456	Transcript	ENSOART00020079435.1	protein_coding	-	16/64
rs400235392	8	54869284	T	intron_variant	MODIFIER	LAMA2	ENSOARG00020007456	Transcript	ENSOART00020011977.2	protein_coding	-	17/62
rs400235392	8	54869284	T	intron_variant	MODIFIER	LAMA2	ENSOARG00020007456	Transcript	ENSOART00020012174.2	protein_coding	-	17/65
rs400235392	8	54869284	T	intron_variant	MODIFIER	LAMA2	ENSOARG00020007456	Transcript	ENSOART00020046759.1	protein_coding	-	17/62
rs400235392	8	54869284	T	intron_variant	MODIFIER	LAMA2	ENSOARG00020007456	Transcript	ENSOART00020068520.1	protein_coding	-	17/63
rs400235392	8	54869284	T	intron_variant	MODIFIER	LAMA2	ENSOARG00020007456	Transcript	ENSOART00020079435.1	protein_coding	-	17/64
rs160241297	8	54890736	A	missense_variant	MODERATE	LAMA2	ENSOARG00020007456	Transcript	ENSOART00020011977.2	protein_coding	18/63	-
rs160241297	8	54890736	A	missense_variant	MODERATE	LAMA2	ENSOARG00020007456	Transcript	ENSOART00020012174.2	protein_coding	18/66	-
rs160241297	8	54890736	A	missense_variant	MODERATE	LAMA2	ENSOARG00020007456	Transcript	ENSOART00020046759.1	protein_coding	18/63	-
rs160241297	8	54890736	A	missense_variant	MODERATE	LAMA2	ENSOARG00020007456	Transcript	ENSOART00020068520.1	protein_coding	18/64	-
rs160241297	8	54890736	A	missense_variant	MODERATE	LAMA2	ENSOARG00020007456	Transcript	ENSOART00020079435.1	protein_coding	18/65	-
rs415293569	8	54891911	G	intron_variant	MODIFIER	LAMA2	ENSOARG00020007456	Transcript	ENSOART00020011977.2	protein_coding	-	18/62
rs415293569	8	54891911	G	intron_variant	MODIFIER	LAMA2	ENSOARG00020007456	Transcript	ENSOART00020012174.2	protein_coding	-	18/65
rs415293569	8	54891911	G	intron_variant	MODIFIER	LAMA2	ENSOARG00020007456	Transcript	ENSOART00020046759.1	protein_coding	-	18/62
rs415293569	8	54891911	G	intron_variant	MODIFIER	LAMA2	ENSOARG00020007456	Transcript	ENSOART00020068520.1	protein_coding	-	18/63
rs415293569	8	54891911	G	intron_variant	MODIFIER	LAMA2	ENSOARG00020007456	Transcript	ENSOART00020079435.1	protein_coding	-	18/64
rs427018675	8	54891956	G	intron_variant	MODIFIER	LAMA2	ENSOARG00020007456	Transcript	ENSOART00020011977.2	protein_coding	-	18/62
rs427018675	8	54891956	G	intron_variant	MODIFIER	LAMA2	ENSOARG00020007456	Transcript	ENSOART00020012174.2	protein_coding	-	18/65
rs427018675	8	54891956	G	intron_variant	MODIFIER	LAMA2	ENSOARG00020007456	Transcript	ENSOART00020046759.1	protein_coding	-	18/62
rs427018675	8	54891956	G	intron_variant	MODIFIER	LAMA2	ENSOARG00020007456	Transcript	ENSOART00020068520.1	protein_coding	-	18/63
rs427018675	8	54891956	G	intron_variant	MODIFIER	LAMA2	ENSOARG00020007456	Transcript	ENSOART00020079435.1	protein_coding	-	18/64
rs415069456	8	54902841	T	intron_variant	MODIFIER	LAMA2	ENSOARG00020007456	Transcript	ENSOART00020011977.2	protein_coding	-	19/62
rs415069456	8	54902841	T	intron_variant	MODIFIER	LAMA2	ENSOARG00020007456	Transcript	ENSOART00020012174.2	protein_coding	-	19/65
rs415069456	8	54902841	T	intron_variant	MODIFIER	LAMA2	ENSOARG00020007456	Transcript	ENSOART00020046759.1	protein_coding	-	19/62
rs415069456	8	54902841	T	intron_variant	MODIFIER	LAMA2	ENSOARG00020007456	Transcript	ENSOART00020068520.1	protein_coding	-	19/63
rs415069456	8	54902841	T	intron_variant	MODIFIER	LAMA2	ENSOARG00020007456	Transcript	ENSOART00020079435.1	protein_coding	-	19/64
rs406341394	8	54908806	G	intron_variant	MODIFIER	LAMA2	ENSOARG00020007456	Transcript	ENSOART00020011977.2	protein_coding	-	20/62
rs406341394	8	54908806	G	intron_variant	MODIFIER	LAMA2	ENSOARG00020007456	Transcript	ENSOART00020012174.2	protein_coding	-	21/65
rs406341394	8	54908806	G	intron_variant	MODIFIER	LAMA2	ENSOARG00020007456	Transcript	ENSOART00020046759.1	protein_coding	-	20/62
rs406341394	8	54908806	G	intron_variant	MODIFIER	LAMA2	ENSOARG00020007456	Transcript	ENSOART00020068520.1	protein_coding	-	20/63
rs406341394	8	54908806	G	intron_variant	MODIFIER	LAMA2	ENSOARG00020007456	Transcript	ENSOART00020079435.1	protein_coding	-	20/64
rs418899342	8	54909253	T	intron_variant	MODIFIER	LAMA2	ENSOARG00020007456	Transcript	ENSOART00020011977.2	protein_coding	-	20/62
rs418899342	8	54909253	T	intron_variant	MODIFIER	LAMA2	ENSOARG00020007456	Transcript	ENSOART00020012174.2	protein_coding	-	21/65
rs418899342	8	54909253	T	intron_variant	MODIFIER	LAMA2	ENSOARG00020007456	Transcript	ENSOART00020046759.1	protein_coding	-	20/62
rs418899342	8	54909253	T	intron_variant	MODIFIER	LAMA2	ENSOARG00020007456	Transcript	ENSOART00020068520.1	protein_coding	-	20/63
rs418899342	8	54909253	T	intron_variant	MODIFIER	LAMA2	ENSOARG00020007456	Transcript	ENSOART00020079435.1	protein_coding	-	20/64
rs410460542	8	54920051	G	intron_variant	MODIFIER	LAMA2	ENSOARG00020007456	Transcript	ENSOART00020011977.2	protein_coding	-	22/62
rs410460542	8	54920051	G	intron_variant	MODIFIER	LAMA2	ENSOARG00020007456	Transcript	ENSOART00020012174.2	protein_coding	-	23/65
rs410460542	8	54920051	G	intron_variant	MODIFIER	LAMA2	ENSOARG00020007456	Transcript	ENSOART00020046759.1	protein_coding	-	22/62
rs410460542	8	54920051	G	intron_variant	MODIFIER	LAMA2	ENSOARG00020007456	Transcript	ENSOART00020068520.1	protein_coding	-	22/63
rs410460542	8	54920051	G	intron_variant	MODIFIER	LAMA2	ENSOARG00020007456	Transcript	ENSOART00020079435.1	protein_coding	-	22/64
rs429270844	8	54922048	A	missense_variant	MODERATE	LAMA2	ENSOARG00020007456	Transcript	ENSOART00020011977.2	protein_coding	24/63	-
rs429270844	8	54922048	A	missense_variant	MODERATE	LAMA2	ENSOARG00020007456	Transcript	ENSOART00020012174.2	protein_coding	25/66	-
rs429270844	8	54922048	A	missense_variant	MODERATE	LAMA2	ENSOARG00020007456	Transcript	ENSOART00020046759.1	protein_coding	24/63	-
rs429270844	8	54922048	A	missense_variant	MODERATE	LAMA2	ENSOARG00020007456	Transcript	ENSOART00020068520.1	protein_coding	24/64	-
rs429270844	8	54922048	A	missense_variant	MODERATE	LAMA2	ENSOARG00020007456	Transcript	ENSOART00020079435.1	protein_coding	24/65	-
rs408403228	8	54948487	C	intron_variant	MODIFIER	LAMA2	ENSOARG00020007456	Transcript	ENSOART00020011977.2	protein_coding	-	29/62
rs408403228	8	54948487	C	intron_variant	MODIFIER	LAMA2	ENSOARG00020007456	Transcript	ENSOART00020012174.2	protein_coding	-	30/65
rs408403228	8	54948487	C	intron_variant	MODIFIER	LAMA2	ENSOARG00020007456	Transcript	ENSOART00020046759.1	protein_coding	-	29/62
rs408403228	8	54948487	C	intron_variant	MODIFIER	LAMA2	ENSOARG00020007456	Transcript	ENSOART00020068520.1	protein_coding	-	29/63
rs408403228	8	54948487	C	intron_variant	MODIFIER	LAMA2	ENSOARG00020007456	Transcript	ENSOART00020079435.1	protein_coding	-	29/64
rs406903251	8	54965241	C	intron_variant	MODIFIER	LAMA2	ENSOARG00020007456	Transcript	ENSOART00020011977.2	protein_coding	-	31/62
rs406903251	8	54965241	C	intron_variant	MODIFIER	LAMA2	ENSOARG00020007456	Transcript	ENSOART00020012174.2	protein_coding	-	32/65
rs406903251	8	54965241	C	intron_variant	MODIFIER	LAMA2	ENSOARG00020007456	Transcript	ENSOART00020046759.1	protein_coding	-	31/62
rs406903251	8	54965241	C	intron_variant	MODIFIER	LAMA2	ENSOARG00020007456	Transcript	ENSOART00020068520.1	protein_coding	-	31/63
rs406903251	8	54965241	C	intron_variant	MODIFIER	LAMA2	ENSOARG00020007456	Transcript	ENSOART00020079435.1	protein_coding	-	31/64
rs411509702	8	54970368	A	intron_variant	MODIFIER	LAMA2	ENSOARG00020007456	Transcript	ENSOART00020011977.2	protein_coding	-	32/62
rs411509702	8	54970368	A	intron_variant	MODIFIER	LAMA2	ENSOARG00020007456	Transcript	ENSOART00020012174.2	protein_coding	-	33/65
rs411509702	8	54970368	A	intron_variant	MODIFIER	LAMA2	ENSOARG00020007456	Transcript	ENSOART00020046759.1	protein_coding	-	32/62
rs411509702	8	54970368	A	intron_variant	MODIFIER	LAMA2	ENSOARG00020007456	Transcript	ENSOART00020068520.1	protein_coding	-	32/63
rs411509702	8	54970368	A	intron_variant	MODIFIER	LAMA2	ENSOARG00020007456	Transcript	ENSOART00020079435.1	protein_coding	-	32/64
rs420361191	8	54979837	G	intron_variant	MODIFIER	LAMA2	ENSOARG00020007456	Transcript	ENSOART00020011977.2	protein_coding	-	32/62
rs420361191	8	54979837	G	intron_variant	MODIFIER	LAMA2	ENSOARG00020007456	Transcript	ENSOART00020012174.2	protein_coding	-	33/65
rs420361191	8	54979837	G	intron_variant	MODIFIER	LAMA2	ENSOARG00020007456	Transcript	ENSOART00020046759.1	protein_coding	-	32/62
rs420361191	8	54979837	G	intron_variant	MODIFIER	LAMA2	ENSOARG00020007456	Transcript	ENSOART00020068520.1	protein_coding	-	32/63
rs420361191	8	54979837	G	intron_variant	MODIFIER	LAMA2	ENSOARG00020007456	Transcript	ENSOART00020079435.1	protein_coding	-	32/64
rs412677407	8	54980657	A	intron_variant	MODIFIER	LAMA2	ENSOARG00020007456	Transcript	ENSOART00020011977.2	protein_coding	-	32/62
rs412677407	8	54980657	A	intron_variant	MODIFIER	LAMA2	ENSOARG00020007456	Transcript	ENSOART00020012174.2	protein_coding	-	33/65
rs412677407	8	54980657	A	intron_variant	MODIFIER	LAMA2	ENSOARG00020007456	Transcript	ENSOART00020046759.1	protein_coding	-	32/62
rs412677407	8	54980657	A	intron_variant	MODIFIER	LAMA2	ENSOARG00020007456	Transcript	ENSOART00020068520.1	protein_coding	-	32/63
rs412677407	8	54980657	A	intron_variant	MODIFIER	LAMA2	ENSOARG00020007456	Transcript	ENSOART00020079435.1	protein_coding	-	32/64
rs420965675	8	54981358	C	intron_variant	MODIFIER	LAMA2	ENSOARG00020007456	Transcript	ENSOART00020011977.2	protein_coding	-	32/62
rs420965675	8	54981358	C	intron_variant	MODIFIER	LAMA2	ENSOARG00020007456	Transcript	ENSOART00020012174.2	protein_coding	-	33/65
rs420965675	8	54981358	C	intron_variant	MODIFIER	LAMA2	ENSOARG00020007456	Transcript	ENSOART00020046759.1	protein_coding	-	32/62
rs420965675	8	54981358	C	intron_variant	MODIFIER	LAMA2	ENSOARG00020007456	Transcript	ENSOART00020068520.1	protein_coding	-	32/63
rs420965675	8	54981358	C	intron_variant	MODIFIER	LAMA2	ENSOARG00020007456	Transcript	ENSOART00020079435.1	protein_coding	-	32/64
rs421891896	8	54987930	A	intron_variant	MODIFIER	LAMA2	ENSOARG00020007456	Transcript	ENSOART00020011977.2	protein_coding	-	32/62
rs421891896	8	54987930	A	intron_variant	MODIFIER	LAMA2	ENSOARG00020007456	Transcript	ENSOART00020012174.2	protein_coding	-	33/65
rs421891896	8	54987930	A	intron_variant	MODIFIER	LAMA2	ENSOARG00020007456	Transcript	ENSOART00020046759.1	protein_coding	-	32/62
rs421891896	8	54987930	A	intron_variant	MODIFIER	LAMA2	ENSOARG00020007456	Transcript	ENSOART00020068520.1	protein_coding	-	32/63
rs421891896	8	54987930	A	intron_variant	MODIFIER	LAMA2	ENSOARG00020007456	Transcript	ENSOART00020079435.1	protein_coding	-	32/64
rs413504745	8	54998804	G	intron_variant	MODIFIER	LAMA2	ENSOARG00020007456	Transcript	ENSOART00020011977.2	protein_coding	-	34/62
rs413504745	8	54998804	G	intron_variant	MODIFIER	LAMA2	ENSOARG00020007456	Transcript	ENSOART00020012174.2	protein_coding	-	35/65
rs413504745	8	54998804	G	intron_variant	MODIFIER	LAMA2	ENSOARG00020007456	Transcript	ENSOART00020046759.1	protein_coding	-	34/62
rs413504745	8	54998804	G	intron_variant	MODIFIER	LAMA2	ENSOARG00020007456	Transcript	ENSOART00020068520.1	protein_coding	-	34/63
rs413504745	8	54998804	G	intron_variant	MODIFIER	LAMA2	ENSOARG00020007456	Transcript	ENSOART00020079435.1	protein_coding	-	34/64
rs413398372	8	55006883	T	intron_variant	MODIFIER	LAMA2	ENSOARG00020007456	Transcript	ENSOART00020011977.2	protein_coding	-	35/62
rs413398372	8	55006883	T	intron_variant	MODIFIER	LAMA2	ENSOARG00020007456	Transcript	ENSOART00020012174.2	protein_coding	-	36/65
rs413398372	8	55006883	T	intron_variant	MODIFIER	LAMA2	ENSOARG00020007456	Transcript	ENSOART00020046759.1	protein_coding	-	35/62
rs413398372	8	55006883	T	intron_variant	MODIFIER	LAMA2	ENSOARG00020007456	Transcript	ENSOART00020068520.1	protein_coding	-	35/63
rs413398372	8	55006883	T	intron_variant	MODIFIER	LAMA2	ENSOARG00020007456	Transcript	ENSOART00020079435.1	protein_coding	-	35/64
rs416945225	8	55008807	C	intron_variant	MODIFIER	LAMA2	ENSOARG00020007456	Transcript	ENSOART00020011977.2	protein_coding	-	35/62
rs416945225	8	55008807	C	intron_variant	MODIFIER	LAMA2	ENSOARG00020007456	Transcript	ENSOART00020012174.2	protein_coding	-	36/65
rs416945225	8	55008807	C	intron_variant	MODIFIER	LAMA2	ENSOARG00020007456	Transcript	ENSOART00020046759.1	protein_coding	-	35/62
rs416945225	8	55008807	C	intron_variant	MODIFIER	LAMA2	ENSOARG00020007456	Transcript	ENSOART00020068520.1	protein_coding	-	35/63
rs416945225	8	55008807	C	intron_variant	MODIFIER	LAMA2	ENSOARG00020007456	Transcript	ENSOART00020079435.1	protein_coding	-	35/64
rs162299634	8	55012754	A	missense_variant	MODERATE	LAMA2	ENSOARG00020007456	Transcript	ENSOART00020011977.2	protein_coding	37/63	-
rs162299634	8	55012754	A	missense_variant	MODERATE	LAMA2	ENSOARG00020007456	Transcript	ENSOART00020012174.2	protein_coding	38/66	-
rs162299634	8	55012754	A	missense_variant	MODERATE	LAMA2	ENSOARG00020007456	Transcript	ENSOART00020046759.1	protein_coding	37/63	-
rs162299634	8	55012754	A	missense_variant	MODERATE	LAMA2	ENSOARG00020007456	Transcript	ENSOART00020068520.1	protein_coding	37/64	-
rs162299634	8	55012754	A	missense_variant	MODERATE	LAMA2	ENSOARG00020007456	Transcript	ENSOART00020079435.1	protein_coding	37/65	-
rs403283287	8	55022231	G	intron_variant	MODIFIER	LAMA2	ENSOARG00020007456	Transcript	ENSOART00020011977.2	protein_coding	-	37/62
rs403283287	8	55022231	G	intron_variant	MODIFIER	LAMA2	ENSOARG00020007456	Transcript	ENSOART00020012174.2	protein_coding	-	38/65
rs403283287	8	55022231	G	intron_variant	MODIFIER	LAMA2	ENSOARG00020007456	Transcript	ENSOART00020046759.1	protein_coding	-	37/62
rs403283287	8	55022231	G	intron_variant	MODIFIER	LAMA2	ENSOARG00020007456	Transcript	ENSOART00020068520.1	protein_coding	-	37/63
rs403283287	8	55022231	G	intron_variant	MODIFIER	LAMA2	ENSOARG00020007456	Transcript	ENSOART00020079435.1	protein_coding	-	37/64
rs430766921	8	55041968	C	intron_variant	MODIFIER	LAMA2	ENSOARG00020007456	Transcript	ENSOART00020011977.2	protein_coding	-	40/62
rs430766921	8	55041968	C	intron_variant	MODIFIER	LAMA2	ENSOARG00020007456	Transcript	ENSOART00020012174.2	protein_coding	-	41/65
rs430766921	8	55041968	C	intron_variant	MODIFIER	LAMA2	ENSOARG00020007456	Transcript	ENSOART00020046759.1	protein_coding	-	40/62
rs430766921	8	55041968	C	intron_variant	MODIFIER	LAMA2	ENSOARG00020007456	Transcript	ENSOART00020068520.1	protein_coding	-	40/63
rs430766921	8	55041968	C	intron_variant	MODIFIER	LAMA2	ENSOARG00020007456	Transcript	ENSOART00020079435.1	protein_coding	-	40/64
rs428329480	8	55051556	G	intron_variant	MODIFIER	LAMA2	ENSOARG00020007456	Transcript	ENSOART00020011977.2	protein_coding	-	41/62
rs428329480	8	55051556	G	intron_variant	MODIFIER	LAMA2	ENSOARG00020007456	Transcript	ENSOART00020012174.2	protein_coding	-	42/65
rs428329480	8	55051556	G	intron_variant	MODIFIER	LAMA2	ENSOARG00020007456	Transcript	ENSOART00020046759.1	protein_coding	-	41/62
rs428329480	8	55051556	G	intron_variant	MODIFIER	LAMA2	ENSOARG00020007456	Transcript	ENSOART00020068520.1	protein_coding	-	41/63
rs428329480	8	55051556	G	intron_variant	MODIFIER	LAMA2	ENSOARG00020007456	Transcript	ENSOART00020079435.1	protein_coding	-	41/64
rs407215287	8	55055290	C	intron_variant	MODIFIER	LAMA2	ENSOARG00020007456	Transcript	ENSOART00020011977.2	protein_coding	-	41/62
rs407215287	8	55055290	C	intron_variant	MODIFIER	LAMA2	ENSOARG00020007456	Transcript	ENSOART00020012174.2	protein_coding	-	42/65
rs407215287	8	55055290	C	intron_variant	MODIFIER	LAMA2	ENSOARG00020007456	Transcript	ENSOART00020046759.1	protein_coding	-	41/62
rs407215287	8	55055290	C	intron_variant	MODIFIER	LAMA2	ENSOARG00020007456	Transcript	ENSOART00020068520.1	protein_coding	-	41/63
rs407215287	8	55055290	C	intron_variant	MODIFIER	LAMA2	ENSOARG00020007456	Transcript	ENSOART00020079435.1	protein_coding	-	41/64
rs417728251	8	55063760	G	intron_variant	MODIFIER	LAMA2	ENSOARG00020007456	Transcript	ENSOART00020011977.2	protein_coding	-	42/62
rs417728251	8	55063760	G	intron_variant	MODIFIER	LAMA2	ENSOARG00020007456	Transcript	ENSOART00020012174.2	protein_coding	-	43/65
rs417728251	8	55063760	G	intron_variant	MODIFIER	LAMA2	ENSOARG00020007456	Transcript	ENSOART00020046759.1	protein_coding	-	42/62
rs417728251	8	55063760	G	intron_variant	MODIFIER	LAMA2	ENSOARG00020007456	Transcript	ENSOART00020068520.1	protein_coding	-	42/63
rs417728251	8	55063760	G	intron_variant	MODIFIER	LAMA2	ENSOARG00020007456	Transcript	ENSOART00020079435.1	protein_coding	-	42/64
rs409304416	8	55078743	G	intron_variant	MODIFIER	LAMA2	ENSOARG00020007456	Transcript	ENSOART00020011977.2	protein_coding	-	45/62
rs409304416	8	55078743	G	intron_variant	MODIFIER	LAMA2	ENSOARG00020007456	Transcript	ENSOART00020012174.2	protein_coding	-	47/65
rs409304416	8	55078743	G	intron_variant	MODIFIER	LAMA2	ENSOARG00020007456	Transcript	ENSOART00020046759.1	protein_coding	-	45/62
rs409304416	8	55078743	G	intron_variant	MODIFIER	LAMA2	ENSOARG00020007456	Transcript	ENSOART00020068520.1	protein_coding	-	46/63
rs409304416	8	55078743	G	intron_variant	MODIFIER	LAMA2	ENSOARG00020007456	Transcript	ENSOART00020079435.1	protein_coding	-	46/64
rs400932796	8	55083904	A	intron_variant	MODIFIER	LAMA2	ENSOARG00020007456	Transcript	ENSOART00020011977.2	protein_coding	-	47/62
rs400932796	8	55083904	A	intron_variant	MODIFIER	LAMA2	ENSOARG00020007456	Transcript	ENSOART00020012174.2	protein_coding	-	49/65
rs400932796	8	55083904	A	intron_variant	MODIFIER	LAMA2	ENSOARG00020007456	Transcript	ENSOART00020046759.1	protein_coding	-	47/62
rs400932796	8	55083904	A	intron_variant	MODIFIER	LAMA2	ENSOARG00020007456	Transcript	ENSOART00020068520.1	protein_coding	-	48/63
rs400932796	8	55083904	A	intron_variant	MODIFIER	LAMA2	ENSOARG00020007456	Transcript	ENSOART00020079435.1	protein_coding	-	48/64
rs412134085	8	55083958	C	intron_variant	MODIFIER	LAMA2	ENSOARG00020007456	Transcript	ENSOART00020011977.2	protein_coding	-	47/62
rs412134085	8	55083958	C	intron_variant	MODIFIER	LAMA2	ENSOARG00020007456	Transcript	ENSOART00020012174.2	protein_coding	-	49/65
rs412134085	8	55083958	C	intron_variant	MODIFIER	LAMA2	ENSOARG00020007456	Transcript	ENSOART00020046759.1	protein_coding	-	47/62
rs412134085	8	55083958	C	intron_variant	MODIFIER	LAMA2	ENSOARG00020007456	Transcript	ENSOART00020068520.1	protein_coding	-	48/63
rs412134085	8	55083958	C	intron_variant	MODIFIER	LAMA2	ENSOARG00020007456	Transcript	ENSOART00020079435.1	protein_coding	-	48/64
rs415017245	8	55092788	T	intron_variant	MODIFIER	LAMA2	ENSOARG00020007456	Transcript	ENSOART00020011977.2	protein_coding	-	49/62
rs415017245	8	55092788	T	intron_variant	MODIFIER	LAMA2	ENSOARG00020007456	Transcript	ENSOART00020012174.2	protein_coding	-	51/65
rs415017245	8	55092788	T	intron_variant	MODIFIER	LAMA2	ENSOARG00020007456	Transcript	ENSOART00020046759.1	protein_coding	-	49/62
rs415017245	8	55092788	T	intron_variant	MODIFIER	LAMA2	ENSOARG00020007456	Transcript	ENSOART00020068520.1	protein_coding	-	50/63
rs415017245	8	55092788	T	intron_variant	MODIFIER	LAMA2	ENSOARG00020007456	Transcript	ENSOART00020079435.1	protein_coding	-	50/64
rs409554413	8	55105766	T	intron_variant	MODIFIER	LAMA2	ENSOARG00020007456	Transcript	ENSOART00020011977.2	protein_coding	-	50/62
rs409554413	8	55105766	T	intron_variant	MODIFIER	LAMA2	ENSOARG00020007456	Transcript	ENSOART00020012174.2	protein_coding	-	52/65
rs409554413	8	55105766	T	intron_variant	MODIFIER	LAMA2	ENSOARG00020007456	Transcript	ENSOART00020046759.1	protein_coding	-	50/62
rs409554413	8	55105766	T	intron_variant	MODIFIER	LAMA2	ENSOARG00020007456	Transcript	ENSOART00020068520.1	protein_coding	-	51/63
rs409554413	8	55105766	T	intron_variant	MODIFIER	LAMA2	ENSOARG00020007456	Transcript	ENSOART00020079435.1	protein_coding	-	51/64
rs420527514	8	55105933	A	intron_variant	MODIFIER	LAMA2	ENSOARG00020007456	Transcript	ENSOART00020011977.2	protein_coding	-	50/62
rs420527514	8	55105933	A	intron_variant	MODIFIER	LAMA2	ENSOARG00020007456	Transcript	ENSOART00020012174.2	protein_coding	-	52/65
rs420527514	8	55105933	A	intron_variant	MODIFIER	LAMA2	ENSOARG00020007456	Transcript	ENSOART00020046759.1	protein_coding	-	50/62
rs420527514	8	55105933	A	intron_variant	MODIFIER	LAMA2	ENSOARG00020007456	Transcript	ENSOART00020068520.1	protein_coding	-	51/63
rs420527514	8	55105933	A	intron_variant	MODIFIER	LAMA2	ENSOARG00020007456	Transcript	ENSOART00020079435.1	protein_coding	-	51/64
rs421731897	8	55107129	G	intron_variant	MODIFIER	LAMA2	ENSOARG00020007456	Transcript	ENSOART00020011977.2	protein_coding	-	50/62
rs421731897	8	55107129	G	intron_variant	MODIFIER	LAMA2	ENSOARG00020007456	Transcript	ENSOART00020012174.2	protein_coding	-	52/65
rs421731897	8	55107129	G	intron_variant	MODIFIER	LAMA2	ENSOARG00020007456	Transcript	ENSOART00020046759.1	protein_coding	-	50/62
rs421731897	8	55107129	G	intron_variant	MODIFIER	LAMA2	ENSOARG00020007456	Transcript	ENSOART00020068520.1	protein_coding	-	51/63
rs421731897	8	55107129	G	intron_variant	MODIFIER	LAMA2	ENSOARG00020007456	Transcript	ENSOART00020079435.1	protein_coding	-	51/64
rs423994293	8	55118420	T	intron_variant	MODIFIER	LAMA2	ENSOARG00020007456	Transcript	ENSOART00020011977.2	protein_coding	-	53/62
rs423994293	8	55118420	T	intron_variant	MODIFIER	LAMA2	ENSOARG00020007456	Transcript	ENSOART00020012174.2	protein_coding	-	56/65
rs423994293	8	55118420	T	intron_variant	MODIFIER	LAMA2	ENSOARG00020007456	Transcript	ENSOART00020046759.1	protein_coding	-	53/62
rs423994293	8	55118420	T	intron_variant	MODIFIER	LAMA2	ENSOARG00020007456	Transcript	ENSOART00020068520.1	protein_coding	-	54/63
rs423994293	8	55118420	T	intron_variant	MODIFIER	LAMA2	ENSOARG00020007456	Transcript	ENSOART00020079435.1	protein_coding	-	55/64
rs160241628	8	55121647	A	missense_variant	MODERATE	LAMA2	ENSOARG00020007456	Transcript	ENSOART00020011977.2	protein_coding	54/63	-
rs160241628	8	55121647	A	missense_variant	MODERATE	LAMA2	ENSOARG00020007456	Transcript	ENSOART00020012174.2	protein_coding	57/66	-
rs160241628	8	55121647	A	missense_variant	MODERATE	LAMA2	ENSOARG00020007456	Transcript	ENSOART00020046759.1	protein_coding	54/63	-
rs160241628	8	55121647	A	missense_variant	MODERATE	LAMA2	ENSOARG00020007456	Transcript	ENSOART00020068520.1	protein_coding	55/64	-
rs160241628	8	55121647	A	missense_variant	MODERATE	LAMA2	ENSOARG00020007456	Transcript	ENSOART00020079435.1	protein_coding	56/65	-
rs414544280	8	55123255	A	intron_variant	MODIFIER	LAMA2	ENSOARG00020007456	Transcript	ENSOART00020011977.2	protein_coding	-	54/62
rs414544280	8	55123255	A	intron_variant	MODIFIER	LAMA2	ENSOARG00020007456	Transcript	ENSOART00020012174.2	protein_coding	-	57/65
rs414544280	8	55123255	A	intron_variant	MODIFIER	LAMA2	ENSOARG00020007456	Transcript	ENSOART00020046759.1	protein_coding	-	54/62
rs414544280	8	55123255	A	intron_variant	MODIFIER	LAMA2	ENSOARG00020007456	Transcript	ENSOART00020068520.1	protein_coding	-	55/63
rs414544280	8	55123255	A	intron_variant	MODIFIER	LAMA2	ENSOARG00020007456	Transcript	ENSOART00020079435.1	protein_coding	-	56/64
rs413082721	8	55124595	C	intron_variant	MODIFIER	LAMA2	ENSOARG00020007456	Transcript	ENSOART00020011977.2	protein_coding	-	54/62
rs413082721	8	55124595	C	intron_variant	MODIFIER	LAMA2	ENSOARG00020007456	Transcript	ENSOART00020012174.2	protein_coding	-	57/65
rs413082721	8	55124595	C	intron_variant	MODIFIER	LAMA2	ENSOARG00020007456	Transcript	ENSOART00020046759.1	protein_coding	-	54/62
rs413082721	8	55124595	C	intron_variant	MODIFIER	LAMA2	ENSOARG00020007456	Transcript	ENSOART00020068520.1	protein_coding	-	55/63
rs413082721	8	55124595	C	intron_variant	MODIFIER	LAMA2	ENSOARG00020007456	Transcript	ENSOART00020079435.1	protein_coding	-	56/64
rs160241669	8	55124697	G	intron_variant	MODIFIER	LAMA2	ENSOARG00020007456	Transcript	ENSOART00020011977.2	protein_coding	-	54/62
rs160241669	8	55124697	G	intron_variant	MODIFIER	LAMA2	ENSOARG00020007456	Transcript	ENSOART00020012174.2	protein_coding	-	57/65
rs160241669	8	55124697	G	intron_variant	MODIFIER	LAMA2	ENSOARG00020007456	Transcript	ENSOART00020046759.1	protein_coding	-	54/62
rs160241669	8	55124697	G	intron_variant	MODIFIER	LAMA2	ENSOARG00020007456	Transcript	ENSOART00020068520.1	protein_coding	-	55/63
rs160241669	8	55124697	G	intron_variant	MODIFIER	LAMA2	ENSOARG00020007456	Transcript	ENSOART00020079435.1	protein_coding	-	56/64
rs419310348	8	55137746	A	intron_variant	MODIFIER	LAMA2	ENSOARG00020007456	Transcript	ENSOART00020011977.2	protein_coding	-	56/62
rs419310348	8	55137746	A	intron_variant	MODIFIER	LAMA2	ENSOARG00020007456	Transcript	ENSOART00020012174.2	protein_coding	-	59/65
rs419310348	8	55137746	A	intron_variant	MODIFIER	LAMA2	ENSOARG00020007456	Transcript	ENSOART00020046759.1	protein_coding	-	56/62
rs419310348	8	55137746	A	intron_variant	MODIFIER	LAMA2	ENSOARG00020007456	Transcript	ENSOART00020068520.1	protein_coding	-	57/63
rs419310348	8	55137746	A	intron_variant	MODIFIER	LAMA2	ENSOARG00020007456	Transcript	ENSOART00020079435.1	protein_coding	-	58/64
rs160241794	8	55140305	G	missense_variant	MODERATE	LAMA2	ENSOARG00020007456	Transcript	ENSOART00020011977.2	protein_coding	58/63	-
rs160241794	8	55140305	G	missense_variant	MODERATE	LAMA2	ENSOARG00020007456	Transcript	ENSOART00020012174.2	protein_coding	61/66	-
rs160241794	8	55140305	G	missense_variant	MODERATE	LAMA2	ENSOARG00020007456	Transcript	ENSOART00020046759.1	protein_coding	58/63	-
rs160241794	8	55140305	G	missense_variant	MODERATE	LAMA2	ENSOARG00020007456	Transcript	ENSOART00020068520.1	protein_coding	59/64	-
rs160241794	8	55140305	G	missense_variant	MODERATE	LAMA2	ENSOARG00020007456	Transcript	ENSOART00020079435.1	protein_coding	60/65	-
rs414810742	8	55141595	C	intron_variant	MODIFIER	LAMA2	ENSOARG00020007456	Transcript	ENSOART00020011977.2	protein_coding	-	58/62
rs414810742	8	55141595	C	intron_variant	MODIFIER	LAMA2	ENSOARG00020007456	Transcript	ENSOART00020012174.2	protein_coding	-	61/65
rs414810742	8	55141595	C	intron_variant	MODIFIER	LAMA2	ENSOARG00020007456	Transcript	ENSOART00020046759.1	protein_coding	-	58/62
rs414810742	8	55141595	C	intron_variant	MODIFIER	LAMA2	ENSOARG00020007456	Transcript	ENSOART00020068520.1	protein_coding	-	59/63
rs414810742	8	55141595	C	intron_variant	MODIFIER	LAMA2	ENSOARG00020007456	Transcript	ENSOART00020079435.1	protein_coding	-	60/64
rs160241812	8	55145158	A	intron_variant	MODIFIER	LAMA2	ENSOARG00020007456	Transcript	ENSOART00020011977.2	protein_coding	-	60/62
rs160241812	8	55145158	A	intron_variant	MODIFIER	LAMA2	ENSOARG00020007456	Transcript	ENSOART00020012174.2	protein_coding	-	63/65
rs160241812	8	55145158	A	intron_variant	MODIFIER	LAMA2	ENSOARG00020007456	Transcript	ENSOART00020046759.1	protein_coding	-	60/62
rs160241812	8	55145158	A	intron_variant	MODIFIER	LAMA2	ENSOARG00020007456	Transcript	ENSOART00020068520.1	protein_coding	-	61/63
rs160241812	8	55145158	A	intron_variant	MODIFIER	LAMA2	ENSOARG00020007456	Transcript	ENSOART00020079435.1	protein_coding	-	62/64
rs161919017	8	55146595	A	missense_variant	MODERATE	LAMA2	ENSOARG00020007456	Transcript	ENSOART00020011977.2	protein_coding	61/63	-
rs161919017	8	55146595	A	missense_variant	MODERATE	LAMA2	ENSOARG00020007456	Transcript	ENSOART00020012174.2	protein_coding	64/66	-
rs161919017	8	55146595	A	missense_variant	MODERATE	LAMA2	ENSOARG00020007456	Transcript	ENSOART00020046759.1	protein_coding	61/63	-
rs161919017	8	55146595	A	missense_variant	MODERATE	LAMA2	ENSOARG00020007456	Transcript	ENSOART00020068520.1	protein_coding	62/64	-
rs161919017	8	55146595	A	missense_variant	MODERATE	LAMA2	ENSOARG00020007456	Transcript	ENSOART00020079435.1	protein_coding	63/65	-
rs160241832	8	55146711	G	intron_variant	MODIFIER	LAMA2	ENSOARG00020007456	Transcript	ENSOART00020011977.2	protein_coding	-	61/62
rs160241832	8	55146711	G	intron_variant	MODIFIER	LAMA2	ENSOARG00020007456	Transcript	ENSOART00020012174.2	protein_coding	-	64/65
rs160241832	8	55146711	G	intron_variant	MODIFIER	LAMA2	ENSOARG00020007456	Transcript	ENSOART00020046759.1	protein_coding	-	61/62
rs160241832	8	55146711	G	intron_variant	MODIFIER	LAMA2	ENSOARG00020007456	Transcript	ENSOART00020068520.1	protein_coding	-	62/63
rs160241832	8	55146711	G	intron_variant	MODIFIER	LAMA2	ENSOARG00020007456	Transcript	ENSOART00020079435.1	protein_coding	-	63/64
rs419137870	8	55149563	G	intron_variant	MODIFIER	LAMA2	ENSOARG00020007456	Transcript	ENSOART00020011977.2	protein_coding	-	62/62
rs419137870	8	55149563	G	intron_variant	MODIFIER	LAMA2	ENSOARG00020007456	Transcript	ENSOART00020012174.2	protein_coding	-	65/65
rs419137870	8	55149563	G	intron_variant	MODIFIER	LAMA2	ENSOARG00020007456	Transcript	ENSOART00020046759.1	protein_coding	-	62/62
rs419137870	8	55149563	G	intron_variant	MODIFIER	LAMA2	ENSOARG00020007456	Transcript	ENSOART00020068520.1	protein_coding	-	63/63
rs419137870	8	55149563	G	intron_variant	MODIFIER	LAMA2	ENSOARG00020007456	Transcript	ENSOART00020079435.1	protein_coding	-	64/64
rs428029523	8	55155694	G	downstream_gene_variant	MODIFIER	LAMA2	ENSOARG00020007456	Transcript	ENSOART00020011977.2	protein_coding	-	-
rs428029523	8	55155694	G	downstream_gene_variant	MODIFIER	LAMA2	ENSOARG00020007456	Transcript	ENSOART00020012174.2	protein_coding	-	-
rs428029523	8	55155694	G	downstream_gene_variant	MODIFIER	LAMA2	ENSOARG00020007456	Transcript	ENSOART00020046759.1	protein_coding	-	-
rs428029523	8	55155694	G	downstream_gene_variant	MODIFIER	LAMA2	ENSOARG00020007456	Transcript	ENSOART00020068520.1	protein_coding	-	-
rs428029523	8	55155694	G	downstream_gene_variant	MODIFIER	LAMA2	ENSOARG00020007456	Transcript	ENSOART00020079435.1	protein_coding	-	-
rs417072750	8	55164341	A	intergenic_variant	MODIFIER	-	-	-	-	-	-	-
rs418592124	8	55165429	C	intergenic_variant	MODIFIER	-	-	-	-	-	-	-
rs422238993	8	55167093	G	intergenic_variant	MODIFIER	-	-	-	-	-	-	-
rs429884541	8	55167769	G	intergenic_variant	MODIFIER	-	-	-	-	-	-	-
rs160241968	8	55167788	A	intergenic_variant	MODIFIER	-	-	-	-	-	-	-
rs406926479	8	55190242	C	intergenic_variant	MODIFIER	-	-	-	-	-	-	-
rs160242002	8	55198505	G	3_prime_UTR_variant	MODIFIER	ARHGAP18	ENSOARG00020008175	Transcript	ENSOART00020012642.2	protein_coding	14/14	-
rs160242002	8	55198505	G	downstream_gene_variant	MODIFIER	ARHGAP18	ENSOARG00020008175	Transcript	ENSOART00020012755.2	protein_coding	-	-
rs160242002	8	55198505	G	3_prime_UTR_variant	MODIFIER	ARHGAP18	ENSOARG00020008175	Transcript	ENSOART00020012841.2	protein_coding	15/15	-
rs409047624	8	55203618	A	intron_variant	MODIFIER	ARHGAP18	ENSOARG00020008175	Transcript	ENSOART00020012642.2	protein_coding	-	13/13
rs409047624	8	55203618	A	intron_variant	MODIFIER	ARHGAP18	ENSOARG00020008175	Transcript	ENSOART00020012755.2	protein_coding	-	13/14
rs409047624	8	55203618	A	intron_variant	MODIFIER	ARHGAP18	ENSOARG00020008175	Transcript	ENSOART00020012841.2	protein_coding	-	13/14
rs428301621	8	55207862	A	intron_variant	MODIFIER	ARHGAP18	ENSOARG00020008175	Transcript	ENSOART00020012642.2	protein_coding	-	12/13
rs428301621	8	55207862	A	intron_variant	MODIFIER	ARHGAP18	ENSOARG00020008175	Transcript	ENSOART00020012755.2	protein_coding	-	12/14
rs428301621	8	55207862	A	intron_variant	MODIFIER	ARHGAP18	ENSOARG00020008175	Transcript	ENSOART00020012841.2	protein_coding	-	12/14
rs412710699	8	55211527	G	intron_variant	MODIFIER	ARHGAP18	ENSOARG00020008175	Transcript	ENSOART00020012642.2	protein_coding	-	12/13
rs412710699	8	55211527	G	intron_variant	MODIFIER	ARHGAP18	ENSOARG00020008175	Transcript	ENSOART00020012755.2	protein_coding	-	12/14
rs412710699	8	55211527	G	intron_variant	MODIFIER	ARHGAP18	ENSOARG00020008175	Transcript	ENSOART00020012841.2	protein_coding	-	12/14
rs413108562	8	55228783	G	intron_variant	MODIFIER	ARHGAP18	ENSOARG00020008175	Transcript	ENSOART00020012642.2	protein_coding	-	8/13
rs413108562	8	55228783	G	intron_variant	MODIFIER	ARHGAP18	ENSOARG00020008175	Transcript	ENSOART00020012755.2	protein_coding	-	8/14
rs413108562	8	55228783	G	intron_variant	MODIFIER	ARHGAP18	ENSOARG00020008175	Transcript	ENSOART00020012841.2	protein_coding	-	8/14
rs422726440	8	55493738	A	intergenic_variant	MODIFIER	-	-	-	-	-	-	-
rs399388036	8	55518190	G	intergenic_variant	MODIFIER	-	-	-	-	-	-	-
rs403904581	8	55542015	A	intergenic_variant	MODIFIER	-	-	-	-	-	-	-
rs402148974	8	55550290	T	intergenic_variant	MODIFIER	-	-	-	-	-	-	-
rs400688271	8	55563805	A	intergenic_variant	MODIFIER	-	-	-	-	-	-	-
rs416247460	8	55565452	G	intergenic_variant	MODIFIER	-	-	-	-	-	-	-
rs427205571	8	55596868	C	intergenic_variant	MODIFIER	-	-	-	-	-	-	-
rs403502890	8	56652485	C	intergenic_variant	MODIFIER	-	-	-	-	-	-	-
rs401345251	8	56663064	G	intergenic_variant	MODIFIER	-	-	-	-	-	-	-
rs414391552	8	56663345	G	intergenic_variant	MODIFIER	-	-	-	-	-	-	-
rs399367371	8	56678182	A	intron_variant	MODIFIER	AKAP7	ENSOARG00020015455	Transcript	ENSOART00020023728.2	protein_coding	-	1/7
rs423460306	8	56680033	G	intron_variant	MODIFIER	AKAP7	ENSOARG00020015455	Transcript	ENSOART00020023728.2	protein_coding	-	1/7
rs400582347	8	56687449	G	intron_variant	MODIFIER	AKAP7	ENSOARG00020015455	Transcript	ENSOART00020023728.2	protein_coding	-	2/7
rs402877872	8	56693764	G	intron_variant	MODIFIER	AKAP7	ENSOARG00020015455	Transcript	ENSOART00020023728.2	protein_coding	-	3/7
rs429253145	8	56702210	A	intron_variant	MODIFIER	AKAP7	ENSOARG00020015455	Transcript	ENSOART00020023728.2	protein_coding	-	4/7
rs401855230	8	56702353	G	intron_variant	MODIFIER	AKAP7	ENSOARG00020015455	Transcript	ENSOART00020023728.2	protein_coding	-	4/7
rs411235980	8	56708322	C	intron_variant	MODIFIER	AKAP7	ENSOARG00020015455	Transcript	ENSOART00020023728.2	protein_coding	-	5/7
rs404623168	8	56711429	G	intron_variant	MODIFIER	AKAP7	ENSOARG00020015455	Transcript	ENSOART00020023728.2	protein_coding	-	5/7
rs408128757	8	56720487	G	intron_variant	MODIFIER	AKAP7	ENSOARG00020015455	Transcript	ENSOART00020023728.2	protein_coding	-	6/7
rs408128757	8	56720487	G	upstream_gene_variant	MODIFIER	AKAP7	ENSOARG00020015455	Transcript	ENSOART00020070891.1	protein_coding	-	-
rs398243561	8	56723215	A	intron_variant	MODIFIER	AKAP7	ENSOARG00020015455	Transcript	ENSOART00020023728.2	protein_coding	-	6/7
rs398243561	8	56723215	A	intron_variant	MODIFIER	AKAP7	ENSOARG00020015455	Transcript	ENSOART00020070891.1	protein_coding	-	1/2
rs413994970	8	56742101	T	intron_variant	MODIFIER	AKAP7	ENSOARG00020015455	Transcript	ENSOART00020023728.2	protein_coding	-	6/7
rs413994970	8	56742101	T	upstream_gene_variant	MODIFIER	AKAP7	ENSOARG00020015455	Transcript	ENSOART00020067189.1	protein_coding	-	-
rs413994970	8	56742101	T	intron_variant	MODIFIER	AKAP7	ENSOARG00020015455	Transcript	ENSOART00020070891.1	protein_coding	-	1/2
rs409408260	8	56754609	T	intron_variant	MODIFIER	AKAP7	ENSOARG00020015455	Transcript	ENSOART00020023728.2	protein_coding	-	7/7
rs409408260	8	56754609	T	intron_variant	MODIFIER	AKAP7	ENSOARG00020015455	Transcript	ENSOART00020067189.1	protein_coding	-	1/2
rs409408260	8	56754609	T	intron_variant	MODIFIER	AKAP7	ENSOARG00020015455	Transcript	ENSOART00020070891.1	protein_coding	-	2/2
rs419615021	8	56756543	T	intron_variant	MODIFIER	AKAP7	ENSOARG00020015455	Transcript	ENSOART00020023728.2	protein_coding	-	7/7
rs419615021	8	56756543	T	intron_variant	MODIFIER	AKAP7	ENSOARG00020015455	Transcript	ENSOART00020067189.1	protein_coding	-	1/2
rs419615021	8	56756543	T	intron_variant	MODIFIER	AKAP7	ENSOARG00020015455	Transcript	ENSOART00020070891.1	protein_coding	-	2/2
rs405608850	8	56761615	C	intron_variant	MODIFIER	AKAP7	ENSOARG00020015455	Transcript	ENSOART00020023728.2	protein_coding	-	7/7
rs405608850	8	56761615	C	upstream_gene_variant	MODIFIER	AKAP7	ENSOARG00020015455	Transcript	ENSOART00020054584.1	protein_coding	-	-
rs405608850	8	56761615	C	intron_variant	MODIFIER	AKAP7	ENSOARG00020015455	Transcript	ENSOART00020067189.1	protein_coding	-	1/2
rs405608850	8	56761615	C	intron_variant	MODIFIER	AKAP7	ENSOARG00020015455	Transcript	ENSOART00020070891.1	protein_coding	-	2/2
rs405608850	8	56761615	C	upstream_gene_variant	MODIFIER	AKAP7	ENSOARG00020015455	Transcript	ENSOART00020080882.1	protein_coding	-	-
rs409901762	8	56770833	A	intron_variant	MODIFIER	AKAP7	ENSOARG00020015455	Transcript	ENSOART00020023728.2	protein_coding	-	7/7
rs409901762	8	56770833	A	intron_variant	MODIFIER	AKAP7	ENSOARG00020015455	Transcript	ENSOART00020054584.1	protein_coding	-	2/2
rs409901762	8	56770833	A	intron_variant	MODIFIER	AKAP7	ENSOARG00020015455	Transcript	ENSOART00020067189.1	protein_coding	-	2/2
rs409901762	8	56770833	A	intron_variant	MODIFIER	AKAP7	ENSOARG00020015455	Transcript	ENSOART00020070891.1	protein_coding	-	2/2
rs409901762	8	56770833	A	intron_variant	MODIFIER	AKAP7	ENSOARG00020015455	Transcript	ENSOART00020080882.1	protein_coding	-	1/1
rs426744826	8	56831046	G	intergenic_variant	MODIFIER	-	-	-	-	-	-	-
rs421511976	8	56844746	C	intergenic_variant	MODIFIER	-	-	-	-	-	-	-
rs409006618	8	56874481	T	downstream_gene_variant	MODIFIER	-	ENSOARG00020029950	Transcript	ENSOART00020056390.1	lncRNA	-	-
rs409006618	8	56874481	T	intron_variant,non_coding_transcript_variant	MODIFIER	-	ENSOARG00020029950	Transcript	ENSOART00020077278.1	lncRNA	-	3/3
rs409006618	8	56874481	T	downstream_gene_variant	MODIFIER	-	ENSOARG00020029950	Transcript	ENSOART00020079399.1	lncRNA	-	-
rs409006618	8	56874481	T	intron_variant,non_coding_transcript_variant	MODIFIER	-	ENSOARG00020029950	Transcript	ENSOART00020081806.1	lncRNA	-	4/4
rs408844708	8	56915114	C	intergenic_variant	MODIFIER	-	-	-	-	-	-	-
rs425452169	8	56917960	G	intergenic_variant	MODIFIER	-	-	-	-	-	-	-
rs405735857	8	56930212	T	intergenic_variant	MODIFIER	-	-	-	-	-	-	-
rs413900542	8	56932693	C	intergenic_variant	MODIFIER	-	-	-	-	-	-	-
rs416529035	8	56947413	T	intergenic_variant	MODIFIER	-	-	-	-	-	-	-
rs416632201	8	56979977	G	upstream_gene_variant	MODIFIER	ARG1	ENSOARG00020015700	Transcript	ENSOART00020043729.1	protein_coding	-	-
rs416632201	8	56979977	G	upstream_gene_variant	MODIFIER	ARG1	ENSOARG00020015700	Transcript	ENSOART00020065545.1	protein_coding	-	-
rs399348935	8	56998600	G	intron_variant	MODIFIER	ARG1	ENSOARG00020015700	Transcript	ENSOART00020024040.2	protein_coding	-	3/8
rs399348935	8	56998600	G	downstream_gene_variant	MODIFIER	MED23	ENSOARG00020015873	Transcript	ENSOART00020027057.2	protein_coding	-	-
rs399348935	8	56998600	G	intron_variant	MODIFIER	ARG1	ENSOARG00020015700	Transcript	ENSOART00020043729.1	protein_coding	-	3/10
rs399348935	8	56998600	G	intron_variant	MODIFIER	ARG1	ENSOARG00020015700	Transcript	ENSOART00020065545.1	protein_coding	-	3/6

## Sheet: TableS5
Table S5: VEP results for the statistically signifcant SNPs within the 13 candidate regions under selection in VDB_M identified either in the Rsb VDB_C/VDB_M or the Rsb VDB_M/VDB_P comparisons
Test	SNP	Chromosome	Position	Allele	Consequence	IMPACT	Gene symbol	Gene	Feature_type	Feature	BIOTYPE	EXON	INTRON
Rsb_VDB_C/VDB_M	rs412032866	14	16026309	A	intergenic_variant	MODIFIER	-	-	-	-	-	-	-
Rsb_VDB_C/VDB_M	rs399596419	14	16058289	A	intron_variant	MODIFIER	ABCC12	ENSOARG00020005118	Transcript	ENSOART00020007950.2	protein_coding	-	22/29
Rsb_VDB_C/VDB_M	rs399596419	14	16058289	A	intron_variant	MODIFIER	ABCC12	ENSOARG00020005118	Transcript	ENSOART00020043163.1	protein_coding	-	21/28
Rsb_VDB_C/VDB_M	rs399596419	14	16058289	A	intron_variant	MODIFIER	ABCC12	ENSOARG00020005118	Transcript	ENSOART00020050568.1	protein_coding	-	22/28
Rsb_VDB_C/VDB_M	rs399596419	14	16058289	A	intron_variant	MODIFIER	ABCC12	ENSOARG00020005118	Transcript	ENSOART00020070992.1	protein_coding	-	21/28
Rsb_VDB_C/VDB_M	rs421703796	14	16061419	A	intron_variant	MODIFIER	ABCC12	ENSOARG00020005118	Transcript	ENSOART00020007950.2	protein_coding	-	22/29
Rsb_VDB_C/VDB_M	rs421703796	14	16061419	A	intron_variant	MODIFIER	ABCC12	ENSOARG00020005118	Transcript	ENSOART00020043163.1	protein_coding	-	21/28
Rsb_VDB_C/VDB_M	rs421703796	14	16061419	A	intron_variant	MODIFIER	ABCC12	ENSOARG00020005118	Transcript	ENSOART00020050568.1	protein_coding	-	22/28
Rsb_VDB_C/VDB_M	rs421703796	14	16061419	A	intron_variant	MODIFIER	ABCC12	ENSOARG00020005118	Transcript	ENSOART00020070992.1	protein_coding	-	21/28
Rsb_VDB_C/VDB_M	rs420614280	14	16128887	C	intron_variant	MODIFIER	ABCC12	ENSOARG00020005118	Transcript	ENSOART00020007950.2	protein_coding	-	1/29
Rsb_VDB_C/VDB_M	rs420614280	14	16128887	C	intron_variant	MODIFIER	ABCC12	ENSOARG00020005118	Transcript	ENSOART00020043163.1	protein_coding	-	1/28
Rsb_VDB_C/VDB_M	rs420614280	14	16128887	C	intron_variant	MODIFIER	ABCC12	ENSOARG00020005118	Transcript	ENSOART00020050568.1	protein_coding	-	1/28
Rsb_VDB_C/VDB_M	rs420614280	14	16128887	C	intron_variant	MODIFIER	ABCC12	ENSOARG00020005118	Transcript	ENSOART00020070992.1	protein_coding	-	1/28
Rsb_VDB_C/VDB_M	rs414683037	14	16135293	C	upstream_gene_variant	MODIFIER	ABCC12	ENSOARG00020005118	Transcript	ENSOART00020007950.2	protein_coding	-	-
Rsb_VDB_C/VDB_M	rs414683037	14	16135293	C	upstream_gene_variant	MODIFIER	ABCC12	ENSOARG00020005118	Transcript	ENSOART00020043163.1	protein_coding	-	-
Rsb_VDB_C/VDB_M	rs414683037	14	16135293	C	upstream_gene_variant	MODIFIER	ABCC12	ENSOARG00020005118	Transcript	ENSOART00020050568.1	protein_coding	-	-
Rsb_VDB_C/VDB_M	rs414683037	14	16135293	C	upstream_gene_variant	MODIFIER	ABCC12	ENSOARG00020005118	Transcript	ENSOART00020070992.1	protein_coding	-	-
Rsb_VDB_C/VDB_M	rs406830081	14	16148905	C	intron_variant	MODIFIER	ABCC11	ENSOARG00020005248	Transcript	ENSOART00020008529.2	protein_coding	-	27/29
Rsb_VDB_C/VDB_M	rs426479357	14	16150245	G	intron_variant	MODIFIER	ABCC11	ENSOARG00020005248	Transcript	ENSOART00020008529.2	protein_coding	-	26/29
Rsb_VDB_C/VDB_M	rs401019964	14	16173833	A	intron_variant	MODIFIER	ABCC11	ENSOARG00020005248	Transcript	ENSOART00020008529.2	protein_coding	-	18/29
Rsb_VDB_C/VDB_M	rs420825790	14	16193619	T	intron_variant	MODIFIER	ABCC11	ENSOARG00020005248	Transcript	ENSOART00020008529.2	protein_coding	-	9/29
Rsb_VDB_C/VDB_M	rs162211972	23	29065832	T	intron_variant	MODIFIER	CDH2	ENSOARG00020025259	Transcript	ENSOART00020039678.2	protein_coding	-	2/15
Rsb_VDB_C/VDB_M	rs162211972	23	29065832	T	intron_variant	MODIFIER	CDH2	ENSOARG00020025259	Transcript	ENSOART00020039693.2	protein_coding	-	2/13
Rsb_VDB_C/VDB_M	rs408341198	23	29131840	C	intron_variant	MODIFIER	CDH2	ENSOARG00020025259	Transcript	ENSOART00020039678.2	protein_coding	-	2/15
Rsb_VDB_C/VDB_M	rs408341198	23	29131840	C	intron_variant	MODIFIER	CDH2	ENSOARG00020025259	Transcript	ENSOART00020039693.2	protein_coding	-	2/13
Rsb_VDB_C/VDB_M	rs404436731	23	29184852	A	intron_variant	MODIFIER	CDH2	ENSOARG00020025259	Transcript	ENSOART00020039678.2	protein_coding	-	2/15
Rsb_VDB_C/VDB_M	rs404436731	23	29184852	A	intron_variant	MODIFIER	CDH2	ENSOARG00020025259	Transcript	ENSOART00020039693.2	protein_coding	-	2/13
Rsb_VDB_C/VDB_M	rs404436731	23	29184852	A	intron_variant	MODIFIER	CDH2	ENSOARG00020025259	Transcript	ENSOART00020039739.2	protein_coding	-	1/14
Rsb_VDB_C/VDB_M	rs425858070	23	29193348	G	intron_variant	MODIFIER	CDH2	ENSOARG00020025259	Transcript	ENSOART00020039678.2	protein_coding	-	5/15
Rsb_VDB_C/VDB_M	rs425858070	23	29193348	G	intron_variant	MODIFIER	CDH2	ENSOARG00020025259	Transcript	ENSOART00020039693.2	protein_coding	-	5/13
Rsb_VDB_C/VDB_M	rs425858070	23	29193348	G	intron_variant	MODIFIER	CDH2	ENSOARG00020025259	Transcript	ENSOART00020039739.2	protein_coding	-	4/14
Rsb_VDB_C/VDB_M	rs402461115	23	29203592	T	intron_variant	MODIFIER	CDH2	ENSOARG00020025259	Transcript	ENSOART00020039678.2	protein_coding	-	7/15
Rsb_VDB_C/VDB_M	rs402461115	23	29203592	T	intron_variant	MODIFIER	CDH2	ENSOARG00020025259	Transcript	ENSOART00020039693.2	protein_coding	-	7/13
Rsb_VDB_C/VDB_M	rs402461115	23	29203592	T	intron_variant	MODIFIER	CDH2	ENSOARG00020025259	Transcript	ENSOART00020039739.2	protein_coding	-	6/14
Rsb_VDB_C/VDB_M	rs421727455	23	29230722	T	intron_variant	MODIFIER	CDH2	ENSOARG00020025259	Transcript	ENSOART00020039678.2	protein_coding	-	14/15
Rsb_VDB_C/VDB_M	rs421727455	23	29230722	T	intron_variant	MODIFIER	CDH2	ENSOARG00020025259	Transcript	ENSOART00020039739.2	protein_coding	-	13/14
Rsb_VDB_C/VDB_M	rs421727455	23	29230722	T	upstream_gene_variant	MODIFIER	-	ENSOARG00020039332	Transcript	ENSOART00020045676.1	protein_coding	-	-
Rsb_VDB_C/VDB_M	rs421727455	23	29230722	T	upstream_gene_variant	MODIFIER	-	ENSOARG00020039332	Transcript	ENSOART00020050496.1	protein_coding	-	-
Rsb_VDB_C/VDB_M	rs421727455	23	29230722	T	upstream_gene_variant	MODIFIER	-	ENSOARG00020039332	Transcript	ENSOART00020078831.1	protein_coding	-	-
Rsb_VDB_C/VDB_M	rs421727455	23	29230722	T	upstream_gene_variant	MODIFIER	-	ENSOARG00020039332	Transcript	ENSOART00020079108.1	protein_coding	-	-
Rsb_VDB_C/VDB_M	rs430117101	23	29241820	A	intron_variant	MODIFIER	CDH2	ENSOARG00020025259	Transcript	ENSOART00020039678.2	protein_coding	-	15/15
Rsb_VDB_C/VDB_M	rs430117101	23	29241820	A	intron_variant	MODIFIER	CDH2	ENSOARG00020025259	Transcript	ENSOART00020039739.2	protein_coding	-	14/14
Rsb_VDB_C/VDB_M	rs408612502	23	29248489	A	intron_variant	MODIFIER	CDH2	ENSOARG00020025259	Transcript	ENSOART00020039678.2	protein_coding	-	15/15
Rsb_VDB_C/VDB_M	rs408612502	23	29248489	A	intron_variant	MODIFIER	CDH2	ENSOARG00020025259	Transcript	ENSOART00020039739.2	protein_coding	-	14/14
Rsb_VDB_C/VDB_M	rs428517216	23	29278914	G	intergenic_variant	MODIFIER	-	-	-	-	-	-	-
Rsb_VDB_C/VDB_M	rs405448181	23	29301197	G	intergenic_variant	MODIFIER	-	-	-	-	-	-	-
Rsb_VDB_C/VDB_M	rs426316569	23	29302464	G	intergenic_variant	MODIFIER	-	-	-	-	-	-	-
Rsb_VDB_C/VDB_M	rs416133568	23	29337683	C	intergenic_variant	MODIFIER	-	-	-	-	-	-	-
Rsb_VDB_C/VDB_M	rs408252887	23	29360651	T	intergenic_variant	MODIFIER	-	-	-	-	-	-	-
Rsb_VDB_C/VDB_M	rs399288726	23	29365526	C	intergenic_variant	MODIFIER	-	-	-	-	-	-	-
Rsb_VDB_C/VDB_M	rs417516247	23	29384041	A	intergenic_variant	MODIFIER	-	-	-	-	-	-	-
Rsb_VDB_C/VDB_M	rs400481810	23	29385300	T	intergenic_variant	MODIFIER	-	-	-	-	-	-	-
Rsb_VDB_C/VDB_M	rs401456171	23	29393873	C	intergenic_variant	MODIFIER	-	-	-	-	-	-	-
Rsb_VDB_C/VDB_M	rs413606070	23	29404658	C	intergenic_variant	MODIFIER	-	-	-	-	-	-	-
Rsb_VDB_C/VDB_M	rs409995551	23	29404989	T	intergenic_variant	MODIFIER	-	-	-	-	-	-	-
Rsb_VDB_C/VDB_M	rs425044067	23	29471788	C	intergenic_variant	MODIFIER	-	-	-	-	-	-	-
Rsb_VDB_C/VDB_M	rs410318032	23	29474075	C	intergenic_variant	MODIFIER	-	-	-	-	-	-	-
Rsb_VDB_C/VDB_M	rs422785702	23	29486293	T	intergenic_variant	MODIFIER	-	-	-	-	-	-	-
Rsb_VDB_C/VDB_M	rs428240610	23	29492919	A	intergenic_variant	MODIFIER	-	-	-	-	-	-	-
Rsb_VDB_C/VDB_M	rs428851006	23	29510298	A	intergenic_variant	MODIFIER	-	-	-	-	-	-	-
Rsb_VDB_C/VDB_M	rs410677925	23	29527894	A	intergenic_variant	MODIFIER	-	-	-	-	-	-	-
Rsb_VDB_C/VDB_M	rs404331659	23	29578005	T	intergenic_variant	MODIFIER	-	-	-	-	-	-	-
Rsb_VDB_C/VDB_M	rs410595160	23	29622288	T	intergenic_variant	MODIFIER	-	-	-	-	-	-	-
Rsb_VDB_C/VDB_M	rs428779895	23	29626848	C	intergenic_variant	MODIFIER	-	-	-	-	-	-	-
Rsb_VDB_C/VDB_M	rs426423667	23	29669415	C	non_coding_transcript_exon_variant	MODIFIER	-	ENSOARG00020036642	Transcript	ENSOART00020067222.1	lncRNA	2/2	-
Rsb_VDB_C/VDB_M	rs418977143	23	29947895	G	intron_variant	MODIFIER	-	ENSOARG00020040339	Transcript	ENSOART00020076325.1	protein_coding	-	1/1
Rsb_VDB_C/VDB_M	rs398347094	23	29994139	A	intron_variant	MODIFIER	-	ENSOARG00020040339	Transcript	ENSOART00020076325.1	protein_coding	-	1/1
Rsb_VDB_C/VDB_M	rs402552255	23	30019690	A	intron_variant	MODIFIER	-	ENSOARG00020040339	Transcript	ENSOART00020076325.1	protein_coding	-	1/1
Rsb_VDB_C/VDB_M	rs421577908	23	30081723	A	downstream_gene_variant	MODIFIER	-	ENSOARG00020040339	Transcript	ENSOART00020076325.1	protein_coding	-	-
Rsb_VDB_C/VDB_M	rs428444894	23	30109403	T	intergenic_variant	MODIFIER	-	-	-	-	-	-	-
Rsb_VDB_C/VDB_M	rs406291446	23	30127289	C	intergenic_variant	MODIFIER	-	-	-	-	-	-	-
Rsb_VDB_C/VDB_M	rs427063343	23	30137971	G	intergenic_variant	MODIFIER	-	-	-	-	-	-	-
Rsb_VDB_C/VDB_M	rs417297895	23	30148223	C	intergenic_variant	MODIFIER	-	-	-	-	-	-	-
Rsb_VDB_C/VDB_M	rs427209141	23	30149874	G	intergenic_variant	MODIFIER	-	-	-	-	-	-	-
Rsb_VDB_C/VDB_M	rs430806306	23	30155153	A	intergenic_variant	MODIFIER	-	-	-	-	-	-	-
Rsb_VDB_C/VDB_M	rs428362808	23	30156318	A	intergenic_variant	MODIFIER	-	-	-	-	-	-	-
Rsb_VDB_C/VDB_M	rs412226999	23	30159683	G	intergenic_variant	MODIFIER	-	-	-	-	-	-	-
Rsb_VDB_C/VDB_M	rs427134174	23	30169363	T	intergenic_variant	MODIFIER	-	-	-	-	-	-	-
Rsb_VDB_C/VDB_M	rs430771638	23	30175424	T	intergenic_variant	MODIFIER	-	-	-	-	-	-	-
Rsb_VDB_C/VDB_M	rs417517464	23	30183179	A	upstream_gene_variant	MODIFIER	AQP4	ENSOARG00020025374	Transcript	ENSOART00020068367.1	protein_coding	-	-
Rsb_VDB_C/VDB_M	rs426315136	23	30185527	T	intron_variant	MODIFIER	AQP4	ENSOARG00020025374	Transcript	ENSOART00020068367.1	protein_coding	-	1/6
Rsb_VDB_C/VDB_M	rs430209709	23	30216559	G	intron_variant	MODIFIER	AQP4	ENSOARG00020025374	Transcript	ENSOART00020068367.1	protein_coding	-	2/6
Rsb_VDB_C/VDB_M	rs402952352	23	30226536	A	intron_variant	MODIFIER	AQP4	ENSOARG00020025374	Transcript	ENSOART00020068367.1	protein_coding	-	3/6
Rsb_VDB_C/VDB_M	rs402722704	23	30231618	T	intron_variant	MODIFIER	AQP4	ENSOARG00020025374	Transcript	ENSOART00020068367.1	protein_coding	-	3/6
Rsb_VDB_C/VDB_M	rs404816407	23	30236390	A	intron_variant	MODIFIER	AQP4	ENSOARG00020025374	Transcript	ENSOART00020068367.1	protein_coding	-	3/6
Rsb_VDB_C/VDB_M	rs428911046	23	30240834	G	intron_variant	MODIFIER	AQP4	ENSOARG00020025374	Transcript	ENSOART00020068367.1	protein_coding	-	3/6
Rsb_VDB_C/VDB_M	rs430501251	23	30242882	A	intron_variant	MODIFIER	AQP4	ENSOARG00020025374	Transcript	ENSOART00020068367.1	protein_coding	-	3/6
Rsb_VDB_C/VDB_M	rs410312263	23	30250948	G	intron_variant	MODIFIER	AQP4	ENSOARG00020025374	Transcript	ENSOART00020068367.1	protein_coding	-	3/6
Rsb_VDB_C/VDB_M	rs411619375	23	30253767	G	intron_variant	MODIFIER	AQP4	ENSOARG00020025374	Transcript	ENSOART00020068367.1	protein_coding	-	3/6
Rsb_VDB_C/VDB_M	rs409585611	23	30280461	A	intron_variant	MODIFIER	AQP4	ENSOARG00020025374	Transcript	ENSOART00020068367.1	protein_coding	-	3/6
Rsb_VDB_C/VDB_M	rs401714935	23	30285207	T	intron_variant	MODIFIER	AQP4	ENSOARG00020025374	Transcript	ENSOART00020068367.1	protein_coding	-	3/6
Rsb_VDB_C/VDB_M	rs403078054	23	30286465	G	intron_variant	MODIFIER	AQP4	ENSOARG00020025374	Transcript	ENSOART00020068367.1	protein_coding	-	3/6
Rsb_VDB_C/VDB_M	rs428429304	23	30286984	T	intron_variant	MODIFIER	AQP4	ENSOARG00020025374	Transcript	ENSOART00020068367.1	protein_coding	-	3/6
Rsb_VDB_C/VDB_M	rs414952017	23	30305444	G	intron_variant	MODIFIER	AQP4	ENSOARG00020025374	Transcript	ENSOART00020068367.1	protein_coding	-	3/6
Rsb_VDB_C/VDB_M	rs424976023	23	30310263	C	intron_variant	MODIFIER	AQP4	ENSOARG00020025374	Transcript	ENSOART00020068367.1	protein_coding	-	3/6
Rsb_VDB_C/VDB_M	rs419218197	23	30327111	T	intron_variant	MODIFIER	AQP4	ENSOARG00020025374	Transcript	ENSOART00020068367.1	protein_coding	-	3/6
Rsb_VDB_C/VDB_M	rs418145787	23	30329588	G	intron_variant	MODIFIER	AQP4	ENSOARG00020025374	Transcript	ENSOART00020068367.1	protein_coding	-	3/6
Rsb_VDB_C/VDB_M	rs161367299	23	30342063	A	intron_variant	MODIFIER	AQP4	ENSOARG00020025374	Transcript	ENSOART00020068367.1	protein_coding	-	3/6
Rsb_VDB_C/VDB_M	rs402836453	23	30348121	T	intron_variant	MODIFIER	AQP4	ENSOARG00020025374	Transcript	ENSOART00020068367.1	protein_coding	-	3/6
Rsb_VDB_C/VDB_M	rs420427526	23	30358390	T	intron_variant	MODIFIER	AQP4	ENSOARG00020025374	Transcript	ENSOART00020068367.1	protein_coding	-	3/6
Rsb_VDB_C/VDB_M	rs420119630	23	30380767	G	intron_variant	MODIFIER	AQP4	ENSOARG00020025374	Transcript	ENSOART00020068367.1	protein_coding	-	3/6
Rsb_VDB_C/VDB_M	rs428692721	23	30388711	G	intron_variant	MODIFIER	AQP4	ENSOARG00020025374	Transcript	ENSOART00020039816.2	protein_coding	-	1/3
Rsb_VDB_C/VDB_M	rs428692721	23	30388711	G	upstream_gene_variant	MODIFIER	AQP4	ENSOARG00020025374	Transcript	ENSOART00020039833.2	protein_coding	-	-
Rsb_VDB_C/VDB_M	rs428692721	23	30388711	G	intron_variant	MODIFIER	AQP4	ENSOARG00020025374	Transcript	ENSOART00020068367.1	protein_coding	-	3/6
Rsb_VDB_C/VDB_M	rs428692721	23	30388711	G	intron_variant	MODIFIER	AQP4	ENSOARG00020025374	Transcript	ENSOART00020080395.1	protein_coding	-	1/4
Rsb_VDB_C/VDB_M	rs405665664	23	30401903	A	downstream_gene_variant	MODIFIER	AQP4	ENSOARG00020025374	Transcript	ENSOART00020039816.2	protein_coding	-	-
Rsb_VDB_C/VDB_M	rs405665664	23	30401903	A	downstream_gene_variant	MODIFIER	AQP4	ENSOARG00020025374	Transcript	ENSOART00020039833.2	protein_coding	-	-
Rsb_VDB_C/VDB_M	rs405665664	23	30401903	A	3_prime_UTR_variant	MODIFIER	AQP4	ENSOARG00020025374	Transcript	ENSOART00020068367.1	protein_coding	7/7	-
Rsb_VDB_C/VDB_M	rs405665664	23	30401903	A	3_prime_UTR_variant	MODIFIER	AQP4	ENSOARG00020025374	Transcript	ENSOART00020080395.1	protein_coding	5/5	-
Rsb_VDB_C/VDB_M	rs409409289	23	30412396	G	intergenic_variant	MODIFIER	-	-	-	-	-	-	-
Rsb_VDB_C/VDB_M	rs428082560	23	30421782	C	intergenic_variant	MODIFIER	-	-	-	-	-	-	-
Rsb_VDB_C/VDB_M	rs409155763	23	30431341	A	intergenic_variant	MODIFIER	-	-	-	-	-	-	-
Rsb_VDB_C/VDB_M	rs425993394	23	30515128	T	intergenic_variant	MODIFIER	-	-	-	-	-	-	-
Rsb_VDB_C/VDB_M	rs429386259	23	30517738	T	intergenic_variant	MODIFIER	-	-	-	-	-	-	-
Rsb_VDB_C/VDB_M	rs406916256	23	30536502	C	intergenic_variant	MODIFIER	-	-	-	-	-	-	-
Rsb_VDB_C/VDB_M	rs420238672	23	30536523	A	intergenic_variant	MODIFIER	-	-	-	-	-	-	-
Rsb_VDB_C/VDB_M	rs404915061	23	30594339	T	intron_variant	non_coding_transcript_variant	MODIFIER	-	ENSOARG00020031736	Transcript	ENSOART00020059540.1	lncRNA	-
Rsb_VDB_C/VDB_M	rs405465628	23	31683889	A	intergenic_variant	MODIFIER	-	-	-	-	-	-	-
Rsb_VDB_C/VDB_M	rs401156053	23	31735905	A	intergenic_variant	MODIFIER	-	-	-	-	-	-	-
Rsb_VDB_C/VDB_M	rs429371240	23	31749615	G	intron_variant	MODIFIER	ZNF521	ENSOARG00020025499	Transcript	ENSOART00020039999.2	protein_coding	-	2/7
Rsb_VDB_C/VDB_M	rs429371240	23	31749615	G	intron_variant	MODIFIER	ZNF521	ENSOARG00020025499	Transcript	ENSOART00020049701.1	protein_coding	-	2/6
Rsb_VDB_C/VDB_M	rs417842711	23	31822184	C	intron_variant	MODIFIER	ZNF521	ENSOARG00020025499	Transcript	ENSOART00020039999.2	protein_coding	-	3/7
Rsb_VDB_C/VDB_M	rs417842711	23	31822184	C	intron_variant	MODIFIER	ZNF521	ENSOARG00020025499	Transcript	ENSOART00020049701.1	protein_coding	-	3/6
Rsb_VDB_C/VDB_M	rs406573967	23	31834988	G	intron_variant	MODIFIER	ZNF521	ENSOARG00020025499	Transcript	ENSOART00020039999.2	protein_coding	-	3/7
Rsb_VDB_C/VDB_M	rs406573967	23	31834988	G	intron_variant	MODIFIER	ZNF521	ENSOARG00020025499	Transcript	ENSOART00020049701.1	protein_coding	-	3/6
Rsb_VDB_C/VDB_M	rs425700419	23	31837789	T	intron_variant	MODIFIER	ZNF521	ENSOARG00020025499	Transcript	ENSOART00020039999.2	protein_coding	-	3/7
Rsb_VDB_C/VDB_M	rs425700419	23	31837789	T	intron_variant	MODIFIER	ZNF521	ENSOARG00020025499	Transcript	ENSOART00020049701.1	protein_coding	-	3/6
Rsb_VDB_C/VDB_M	rs426001051	23	31844663	A	intron_variant	MODIFIER	ZNF521	ENSOARG00020025499	Transcript	ENSOART00020039999.2	protein_coding	-	3/7
Rsb_VDB_C/VDB_M	rs426001051	23	31844663	A	intron_variant	MODIFIER	ZNF521	ENSOARG00020025499	Transcript	ENSOART00020049701.1	protein_coding	-	3/6
Rsb_VDB_C/VDB_M	rs411114204	23	31861153	T	intron_variant	MODIFIER	ZNF521	ENSOARG00020025499	Transcript	ENSOART00020039999.2	protein_coding	-	3/7
Rsb_VDB_C/VDB_M	rs411114204	23	31861153	T	intron_variant	MODIFIER	ZNF521	ENSOARG00020025499	Transcript	ENSOART00020049701.1	protein_coding	-	3/6
Rsb_VDB_C/VDB_M	rs411522577	23	31871577	C	intron_variant	MODIFIER	ZNF521	ENSOARG00020025499	Transcript	ENSOART00020039999.2	protein_coding	-	3/7
Rsb_VDB_C/VDB_M	rs411522577	23	31871577	C	intron_variant	MODIFIER	ZNF521	ENSOARG00020025499	Transcript	ENSOART00020049701.1	protein_coding	-	3/6
Rsb_VDB_C/VDB_M	rs401766222	23	31882391	T	intron_variant	MODIFIER	ZNF521	ENSOARG00020025499	Transcript	ENSOART00020039999.2	protein_coding	-	4/7
Rsb_VDB_C/VDB_M	rs401766222	23	31882391	T	intron_variant	MODIFIER	ZNF521	ENSOARG00020025499	Transcript	ENSOART00020049701.1	protein_coding	-	4/6
Rsb_VDB_C/VDB_M	rs408259362	23	31884900	A	intron_variant	MODIFIER	ZNF521	ENSOARG00020025499	Transcript	ENSOART00020039999.2	protein_coding	-	4/7
Rsb_VDB_C/VDB_M	rs408259362	23	31884900	A	intron_variant	MODIFIER	ZNF521	ENSOARG00020025499	Transcript	ENSOART00020049701.1	protein_coding	-	4/6
Rsb_VDB_C/VDB_M	rs418243712	23	31889372	T	intron_variant	MODIFIER	ZNF521	ENSOARG00020025499	Transcript	ENSOART00020039999.2	protein_coding	-	4/7
Rsb_VDB_C/VDB_M	rs418243712	23	31889372	T	intron_variant	MODIFIER	ZNF521	ENSOARG00020025499	Transcript	ENSOART00020049701.1	protein_coding	-	4/6
Rsb_VDB_C/VDB_M	rs422379632	23	31896166	C	intron_variant	MODIFIER	ZNF521	ENSOARG00020025499	Transcript	ENSOART00020039999.2	protein_coding	-	4/7
Rsb_VDB_C/VDB_M	rs422379632	23	31896166	C	intron_variant	MODIFIER	ZNF521	ENSOARG00020025499	Transcript	ENSOART00020049701.1	protein_coding	-	4/6
Rsb_VDB_C/VDB_M	rs414778370	23	31908437	G	intron_variant	MODIFIER	ZNF521	ENSOARG00020025499	Transcript	ENSOART00020039999.2	protein_coding	-	4/7
Rsb_VDB_C/VDB_M	rs414778370	23	31908437	G	intron_variant	MODIFIER	ZNF521	ENSOARG00020025499	Transcript	ENSOART00020049701.1	protein_coding	-	4/6
Rsb_VDB_C/VDB_M	rs420215537	23	31930310	T	intron_variant	MODIFIER	ZNF521	ENSOARG00020025499	Transcript	ENSOART00020039999.2	protein_coding	-	5/7
Rsb_VDB_C/VDB_M	rs420215537	23	31930310	T	intron_variant	MODIFIER	ZNF521	ENSOARG00020025499	Transcript	ENSOART00020049701.1	protein_coding	-	5/6
Rsb_VDB_C/VDB_M	rs411513361	23	31938211	G	intron_variant	MODIFIER	ZNF521	ENSOARG00020025499	Transcript	ENSOART00020039999.2	protein_coding	-	5/7
Rsb_VDB_C/VDB_M	rs411513361	23	31938211	G	intron_variant	MODIFIER	ZNF521	ENSOARG00020025499	Transcript	ENSOART00020049701.1	protein_coding	-	5/6
Rsb_VDB_C/VDB_M	rs398842903	23	31944450	C	intron_variant	MODIFIER	ZNF521	ENSOARG00020025499	Transcript	ENSOART00020039999.2	protein_coding	-	5/7
Rsb_VDB_C/VDB_M	rs398842903	23	31944450	C	intron_variant	MODIFIER	ZNF521	ENSOARG00020025499	Transcript	ENSOART00020049701.1	protein_coding	-	5/6
Rsb_VDB_C/VDB_M	rs423476126	23	31991210	C	intron_variant	MODIFIER	ZNF521	ENSOARG00020025499	Transcript	ENSOART00020039999.2	protein_coding	-	5/7
Rsb_VDB_C/VDB_M	rs423476126	23	31991210	C	intron_variant	MODIFIER	ZNF521	ENSOARG00020025499	Transcript	ENSOART00020049701.1	protein_coding	-	5/6
Rsb_VDB_C/VDB_M	rs417089828	23	32055068	A	intron_variant	MODIFIER	ZNF521	ENSOARG00020025499	Transcript	ENSOART00020039999.2	protein_coding	-	7/7
Rsb_VDB_C/VDB_M	rs400653532	3	189624235	T	intron_variant	MODIFIER	-	ENSOARG00020039663	Transcript	ENSOART00020070427.1	protein_coding	-	1/3
Rsb_VDB_C/VDB_M	rs400653532	3	189624235	T	intron_variant	MODIFIER	-	ENSOARG00020039663	Transcript	ENSOART00020071776.1	protein_coding	-	1/1
Rsb_VDB_C/VDB_M	rs400653532	3	189624235	T	intron_variant	MODIFIER	-	ENSOARG00020039663	Transcript	ENSOART00020072148.1	protein_coding	-	1/4
Rsb_VDB_C/VDB_M	rs400653532	3	189624235	T	upstream_gene_variant	MODIFIER	-	ENSOARG00020039663	Transcript	ENSOART00020073091.1	protein_coding	-	-
Rsb_VDB_C/VDB_M	rs400653532	3	189624235	T	intron_variant	MODIFIER	-	ENSOARG00020039663	Transcript	ENSOART00020080695.1	protein_coding	-	1/2
Rsb_VDB_C/VDB_M	rs416988631	3	189733549	T	intergenic_variant	MODIFIER	-	-	-	-	-	-	-
Rsb_VDB_C/VDB_M	rs425936651	3	189740851	G	intergenic_variant	MODIFIER	-	-	-	-	-	-	-
Rsb_VDB_C/VDB_M	rs410844794	3	189741457	C	intergenic_variant	MODIFIER	-	-	-	-	-	-	-
Rsb_VDB_C/VDB_M	rs418552948	3	189758668	T	intergenic_variant	MODIFIER	-	-	-	-	-	-	-
Rsb_VDB_C/VDB_M	rs429705829	3	189773026	A	intergenic_variant	MODIFIER	-	-	-	-	-	-	-
Rsb_VDB_C/VDB_M	rs419989905	3	189773772	A	intergenic_variant	MODIFIER	-	-	-	-	-	-	-
Rsb_VDB_C/VDB_M	rs421511310	3	189856547	T	intergenic_variant	MODIFIER	-	-	-	-	-	-	-
Rsb_VDB_C/VDB_M	rs415407650	3	189873019	G	intergenic_variant	MODIFIER	-	-	-	-	-	-	-
Rsb_VDB_C/VDB_M	rs415199760	3	189878757	G	intergenic_variant	MODIFIER	-	-	-	-	-	-	-
Rsb_VDB_C/VDB_M	rs411367382	3	189909254	G	intergenic_variant	MODIFIER	-	-	-	-	-	-	-
Rsb_VDB_C/VDB_M	rs418437374	3	190111594	A	intron_variant	MODIFIER	LMNTD1	ENSOARG00020003528	Transcript	ENSOART00020005406.2	protein_coding	-	8/8
Rsb_VDB_C/VDB_M	rs418437374	3	190111594	A	intron_variant	MODIFIER	LMNTD1	ENSOARG00020003528	Transcript	ENSOART00020042779.1	protein_coding	-	9/9
Rsb_VDB_C/VDB_M	rs418437374	3	190111594	A	intron_variant	MODIFIER	LMNTD1	ENSOARG00020003528	Transcript	ENSOART00020047336.1	protein_coding	-	9/9
Rsb_VDB_C/VDB_M	rs412535155	3	190132395	G	intergenic_variant	MODIFIER	-	-	-	-	-	-	-
Rsb_VDB_C/VDB_M	rs416757728	3	190161390	G	downstream_gene_variant	MODIFIER	-	ENSOARG00020040152	Transcript	ENSOART00020048215.1	lncRNA	-	-
Rsb_VDB_C/VDB_M	rs398226219	3	190174680	G	intergenic_variant	MODIFIER	-	-	-	-	-	-	-
Rsb_VDB_C/VDB_M	rs411451614	3	190174762	T	intergenic_variant	MODIFIER	-	-	-	-	-	-	-
Rsb_VDB_C/VDB_M	rs429069188	3	190236066	A	intergenic_variant	MODIFIER	-	-	-	-	-	-	-
Rsb_VDB_C/VDB_M	rs409924020	3	190240149	C	intergenic_variant	MODIFIER	-	-	-	-	-	-	-
Rsb_VDB_C/VDB_M	rs406997241	3	190256127	C	intergenic_variant	MODIFIER	-	-	-	-	-	-	-
Rsb_VDB_C/VDB_M	rs407250748	3	190276897	G	intergenic_variant	MODIFIER	-	-	-	-	-	-	-
Rsb_VDB_C/VDB_M	rs405672214	3	190309637	G	intergenic_variant	MODIFIER	-	-	-	-	-	-	-
Rsb_VDB_C/VDB_M	rs422411013	3	211885323	T	intergenic_variant	MODIFIER	-	-	-	-	-	-	-
Rsb_VDB_C/VDB_M	rs414828541	3	211885929	A	intergenic_variant	MODIFIER	-	-	-	-	-	-	-
Rsb_VDB_C/VDB_M	rs422588459	3	211897823	A	intergenic_variant	MODIFIER	-	-	-	-	-	-	-
Rsb_VDB_C/VDB_M	rs410726244	3	211914606	G	intergenic_variant	MODIFIER	-	-	-	-	-	-	-
Rsb_VDB_C/VDB_M	rs400033027	3	212026826	T	intron_variant	MODIFIER	CRACR2A	ENSOARG00020010509	Transcript	ENSOART00020016368.2	protein_coding	-	1/18
Rsb_VDB_C/VDB_M	rs419263920	3	212038944	A	intron_variant	MODIFIER	CRACR2A	ENSOARG00020010509	Transcript	ENSOART00020016368.2	protein_coding	-	1/18
Rsb_VDB_C/VDB_M	rs422816093	3	212048511	C	intron_variant	MODIFIER	CRACR2A	ENSOARG00020010509	Transcript	ENSOART00020016368.2	protein_coding	-	2/18
Rsb_VDB_C/VDB_M	rs407419024	3	212053654	T	intron_variant	MODIFIER	CRACR2A	ENSOARG00020010509	Transcript	ENSOART00020016368.2	protein_coding	-	2/18
Rsb_VDB_C/VDB_M	rs429992453	3	212062589	T	intron_variant	MODIFIER	CRACR2A	ENSOARG00020010509	Transcript	ENSOART00020016368.2	protein_coding	-	2/18
Rsb_VDB_C/VDB_M	rs414796097	3	212070865	C	intron_variant	MODIFIER	CRACR2A	ENSOARG00020010509	Transcript	ENSOART00020016368.2	protein_coding	-	3/18
Rsb_VDB_C/VDB_M	rs417040484	3	212073273	T	synonymous_variant	LOW	CRACR2A	ENSOARG00020010509	Transcript	ENSOART00020016368.2	protein_coding	5/19	-
Rsb_VDB_C/VDB_M	rs408915724	3	212078543	A	intron_variant	MODIFIER	CRACR2A	ENSOARG00020010509	Transcript	ENSOART00020016368.2	protein_coding	-	6/18
Rsb_VDB_C/VDB_M	rs420849788	3	212083154	A	intron_variant	MODIFIER	CRACR2A	ENSOARG00020010509	Transcript	ENSOART00020016368.2	protein_coding	-	6/18
Rsb_VDB_C/VDB_M	rs426946605	3	212089228	G	missense_variant	MODERATE	CRACR2A	ENSOARG00020010509	Transcript	ENSOART00020016368.2	protein_coding	7/19	-
Rsb_VDB_C/VDB_M	rs413605561	3	212098387	A	intron_variant	MODIFIER	CRACR2A	ENSOARG00020010509	Transcript	ENSOART00020016368.2	protein_coding	-	10/18
Rsb_VDB_C/VDB_M	rs409843218	3	212100758	G	intron_variant	MODIFIER	CRACR2A	ENSOARG00020010509	Transcript	ENSOART00020016368.2	protein_coding	-	11/18
Rsb_VDB_C/VDB_M	rs425323766	3	212118199	T	intron_variant	MODIFIER	CRACR2A	ENSOARG00020010509	Transcript	ENSOART00020016368.2	protein_coding	-	14/18
Rsb_VDB_C/VDB_M	rs404919398	3	212130602	A	intron_variant	MODIFIER	CRACR2A	ENSOARG00020010509	Transcript	ENSOART00020016368.2	protein_coding	-	17/18
Rsb_VDB_C/VDB_M	rs406226203	3	212170298	A	intron_variant	MODIFIER	PRMT8	ENSOARG00020010786	Transcript	ENSOART00020016786.2	protein_coding	-	6/9
Rsb_VDB_C/VDB_M	rs406226203	3	212170298	A	intron_variant	MODIFIER	PRMT8	ENSOARG00020010786	Transcript	ENSOART00020016854.2	protein_coding	-	7/10
Rsb_VDB_C/VDB_M	rs406226203	3	212170298	A	intron_variant	MODIFIER	PRMT8	ENSOARG00020010786	Transcript	ENSOART00020049070.1	protein_coding	-	6/9
Rsb_VDB_C/VDB_M	rs406226203	3	212170298	A	intron_variant	MODIFIER	PRMT8	ENSOARG00020010786	Transcript	ENSOART00020062852.1	protein_coding	-	6/9
Rsb_VDB_C/VDB_M	rs406226203	3	212170298	A	intron_variant	MODIFIER	PRMT8	ENSOARG00020010786	Transcript	ENSOART00020075559.1	protein_coding	-	7/10
Rsb_VDB_C/VDB_M	rs408777223	3	212170825	C	intron_variant	MODIFIER	PRMT8	ENSOARG00020010786	Transcript	ENSOART00020016786.2	protein_coding	-	6/9
Rsb_VDB_C/VDB_M	rs408777223	3	212170825	C	intron_variant	MODIFIER	PRMT8	ENSOARG00020010786	Transcript	ENSOART00020016854.2	protein_coding	-	7/10
Rsb_VDB_C/VDB_M	rs408777223	3	212170825	C	intron_variant	MODIFIER	PRMT8	ENSOARG00020010786	Transcript	ENSOART00020049070.1	protein_coding	-	6/9
Rsb_VDB_C/VDB_M	rs408777223	3	212170825	C	intron_variant	MODIFIER	PRMT8	ENSOARG00020010786	Transcript	ENSOART00020062852.1	protein_coding	-	6/9
Rsb_VDB_C/VDB_M	rs408777223	3	212170825	C	intron_variant	MODIFIER	PRMT8	ENSOARG00020010786	Transcript	ENSOART00020075559.1	protein_coding	-	7/10
Rsb_VDB_C/VDB_M	rs400368803	3	212172140	T	intron_variant	MODIFIER	PRMT8	ENSOARG00020010786	Transcript	ENSOART00020016786.2	protein_coding	-	6/9
Rsb_VDB_C/VDB_M	rs400368803	3	212172140	T	intron_variant	MODIFIER	PRMT8	ENSOARG00020010786	Transcript	ENSOART00020016854.2	protein_coding	-	7/10
Rsb_VDB_C/VDB_M	rs400368803	3	212172140	T	intron_variant	MODIFIER	PRMT8	ENSOARG00020010786	Transcript	ENSOART00020049070.1	protein_coding	-	6/9
Rsb_VDB_C/VDB_M	rs400368803	3	212172140	T	intron_variant	MODIFIER	PRMT8	ENSOARG00020010786	Transcript	ENSOART00020062852.1	protein_coding	-	6/9
Rsb_VDB_C/VDB_M	rs400368803	3	212172140	T	intron_variant	MODIFIER	PRMT8	ENSOARG00020010786	Transcript	ENSOART00020075559.1	protein_coding	-	7/10
Rsb_VDB_C/VDB_M	rs409729698	3	212186299	C	intron_variant	MODIFIER	PRMT8	ENSOARG00020010786	Transcript	ENSOART00020016786.2	protein_coding	-	3/9
Rsb_VDB_C/VDB_M	rs409729698	3	212186299	C	intron_variant	MODIFIER	PRMT8	ENSOARG00020010786	Transcript	ENSOART00020016854.2	protein_coding	-	4/10
Rsb_VDB_C/VDB_M	rs409729698	3	212186299	C	intron_variant	MODIFIER	PRMT8	ENSOARG00020010786	Transcript	ENSOART00020049070.1	protein_coding	-	3/9
Rsb_VDB_C/VDB_M	rs409729698	3	212186299	C	intron_variant	MODIFIER	PRMT8	ENSOARG00020010786	Transcript	ENSOART00020062852.1	protein_coding	-	3/9
Rsb_VDB_C/VDB_M	rs409729698	3	212186299	C	intron_variant	MODIFIER	PRMT8	ENSOARG00020010786	Transcript	ENSOART00020075559.1	protein_coding	-	4/10
Rsb_VDB_C/VDB_M	rs159911778	3	212186548	G	synonymous_variant	LOW	PRMT8	ENSOARG00020010786	Transcript	ENSOART00020016786.2	protein_coding	3/10	-
Rsb_VDB_C/VDB_M	rs159911778	3	212186548	G	synonymous_variant	LOW	PRMT8	ENSOARG00020010786	Transcript	ENSOART00020016854.2	protein_coding	4/11	-
Rsb_VDB_C/VDB_M	rs159911778	3	212186548	G	synonymous_variant	LOW	PRMT8	ENSOARG00020010786	Transcript	ENSOART00020049070.1	protein_coding	3/10	-
Rsb_VDB_C/VDB_M	rs159911778	3	212186548	G	synonymous_variant	LOW	PRMT8	ENSOARG00020010786	Transcript	ENSOART00020062852.1	protein_coding	3/10	-
Rsb_VDB_C/VDB_M	rs159911778	3	212186548	G	synonymous_variant	LOW	PRMT8	ENSOARG00020010786	Transcript	ENSOART00020075559.1	protein_coding	4/11	-
Rsb_VDB_C/VDB_M	rs424424940	3	212201793	G	intron_variant	MODIFIER	PRMT8	ENSOARG00020010786	Transcript	ENSOART00020016786.2	protein_coding	-	1/9
Rsb_VDB_C/VDB_M	rs424424940	3	212201793	G	intron_variant	MODIFIER	PRMT8	ENSOARG00020010786	Transcript	ENSOART00020016854.2	protein_coding	-	2/10
Rsb_VDB_C/VDB_M	rs424424940	3	212201793	G	intron_variant	MODIFIER	PRMT8	ENSOARG00020010786	Transcript	ENSOART00020049070.1	protein_coding	-	1/9
Rsb_VDB_C/VDB_M	rs424424940	3	212201793	G	intron_variant	MODIFIER	PRMT8	ENSOARG00020010786	Transcript	ENSOART00020062852.1	protein_coding	-	1/9
Rsb_VDB_C/VDB_M	rs424424940	3	212201793	G	intron_variant	MODIFIER	PRMT8	ENSOARG00020010786	Transcript	ENSOART00020075559.1	protein_coding	-	1/10
Rsb_VDB_C/VDB_M	rs416496725	3	212215184	G	intron_variant	MODIFIER	PRMT8	ENSOARG00020010786	Transcript	ENSOART00020016786.2	protein_coding	-	1/9
Rsb_VDB_C/VDB_M	rs416496725	3	212215184	G	intron_variant	MODIFIER	PRMT8	ENSOARG00020010786	Transcript	ENSOART00020016854.2	protein_coding	-	2/10
Rsb_VDB_C/VDB_M	rs416496725	3	212215184	G	intron_variant	MODIFIER	PRMT8	ENSOARG00020010786	Transcript	ENSOART00020049070.1	protein_coding	-	1/9
Rsb_VDB_C/VDB_M	rs416496725	3	212215184	G	intron_variant	MODIFIER	PRMT8	ENSOARG00020010786	Transcript	ENSOART00020062852.1	protein_coding	-	1/9
Rsb_VDB_C/VDB_M	rs416496725	3	212215184	G	intron_variant	MODIFIER	PRMT8	ENSOARG00020010786	Transcript	ENSOART00020075559.1	protein_coding	-	1/10
Rsb_VDB_C/VDB_M	rs424497545	3	212235331	T	intron_variant	MODIFIER	PRMT8	ENSOARG00020010786	Transcript	ENSOART00020016786.2	protein_coding	-	1/9
Rsb_VDB_C/VDB_M	rs427509541	3	212235659	T	intron_variant	MODIFIER	PRMT8	ENSOARG00020010786	Transcript	ENSOART00020016786.2	protein_coding	-	1/9
Rsb_VDB_C/VDB_M	rs409637922	3	212235743	T	intron_variant	MODIFIER	PRMT8	ENSOARG00020010786	Transcript	ENSOART00020016786.2	protein_coding	-	1/9
Rsb_VDB_C/VDB_M	rs408458541	3	212282168	C	intron_variant	MODIFIER	PRMT8	ENSOARG00020010786	Transcript	ENSOART00020016786.2	protein_coding	-	1/9
Rsb_VDB_C/VDB_M	rs408458541	3	212282168	C	upstream_gene_variant	MODIFIER	-	ENSOARG00020028860	Transcript	ENSOART00020065481.1	protein_coding	-	-
Rsb_VDB_C/VDB_M	rs408458541	3	212282168	C	upstream_gene_variant	MODIFIER	-	ENSOARG00020028860	Transcript	ENSOART00020067247.1	protein_coding	-	-
Rsb_VDB_C/VDB_M	rs428230528	3	212319429	C	upstream_gene_variant	MODIFIER	TSPAN11	ENSOARG00020011136	Transcript	ENSOART00020017023.2	protein_coding	-	-
Rsb_VDB_C/VDB_M	rs407729763	3	212339017	C	intron_variant	MODIFIER	TSPAN11	ENSOARG00020011136	Transcript	ENSOART00020016968.2	protein_coding	-	1/8
Rsb_VDB_C/VDB_M	rs407729763	3	212339017	C	intron_variant	MODIFIER	TSPAN11	ENSOARG00020011136	Transcript	ENSOART00020017023.2	protein_coding	-	2/9
Rsb_VDB_C/VDB_M	rs403140795	3	212388468	C	intron_variant	MODIFIER	TSPAN11	ENSOARG00020011136	Transcript	ENSOART00020016968.2	protein_coding	-	8/8
Rsb_VDB_C/VDB_M	rs403140795	3	212388468	C	intron_variant	MODIFIER	TSPAN11	ENSOARG00020011136	Transcript	ENSOART00020017023.2	protein_coding	-	9/9
Rsb_VDB_C/VDB_M	rs408599539	3	212406457	T	intron_variant	MODIFIER	TSPAN9	ENSOARG00020011321	Transcript	ENSOART00020017263.2	protein_coding	-	6/9
Rsb_VDB_C/VDB_M	rs408599539	3	212406457	T	intron_variant	MODIFIER	TSPAN9	ENSOARG00020011321	Transcript	ENSOART00020017336.2	protein_coding	-	3/6
Rsb_VDB_C/VDB_M	rs408599539	3	212406457	T	intron_variant	MODIFIER	TSPAN9	ENSOARG00020011321	Transcript	ENSOART00020074846.1	protein_coding	-	3/6
Rsb_VDB_C/VDB_M	rs408599539	3	212406457	T	intron_variant	MODIFIER	TSPAN9	ENSOARG00020011321	Transcript	ENSOART00020079608.1	protein_coding	-	4/7
Rsb_VDB_C/VDB_M	rs412155939	3	212409198	A	intron_variant	MODIFIER	TSPAN9	ENSOARG00020011321	Transcript	ENSOART00020017263.2	protein_coding	-	4/9
Rsb_VDB_C/VDB_M	rs412155939	3	212409198	A	intron_variant	MODIFIER	TSPAN9	ENSOARG00020011321	Transcript	ENSOART00020017336.2	protein_coding	-	1/6
Rsb_VDB_C/VDB_M	rs412155939	3	212409198	A	intron_variant	MODIFIER	TSPAN9	ENSOARG00020011321	Transcript	ENSOART00020074846.1	protein_coding	-	1/6
Rsb_VDB_C/VDB_M	rs412155939	3	212409198	A	intron_variant	MODIFIER	TSPAN9	ENSOARG00020011321	Transcript	ENSOART00020079608.1	protein_coding	-	2/7
Rsb_VDB_C/VDB_M	rs417950244	3	212410665	C	intron_variant	MODIFIER	TSPAN9	ENSOARG00020011321	Transcript	ENSOART00020017263.2	protein_coding	-	4/9
Rsb_VDB_C/VDB_M	rs417950244	3	212410665	C	intron_variant	MODIFIER	TSPAN9	ENSOARG00020011321	Transcript	ENSOART00020017336.2	protein_coding	-	1/6
Rsb_VDB_C/VDB_M	rs417950244	3	212410665	C	intron_variant	MODIFIER	TSPAN9	ENSOARG00020011321	Transcript	ENSOART00020074846.1	protein_coding	-	1/6
Rsb_VDB_C/VDB_M	rs417950244	3	212410665	C	intron_variant	MODIFIER	TSPAN9	ENSOARG00020011321	Transcript	ENSOART00020079608.1	protein_coding	-	2/7
Rsb_VDB_C/VDB_M	rs409977360	3	212412997	T	intron_variant	MODIFIER	TSPAN9	ENSOARG00020011321	Transcript	ENSOART00020017263.2	protein_coding	-	4/9
Rsb_VDB_C/VDB_M	rs409977360	3	212412997	T	intron_variant	MODIFIER	TSPAN9	ENSOARG00020011321	Transcript	ENSOART00020017336.2	protein_coding	-	1/6
Rsb_VDB_C/VDB_M	rs409977360	3	212412997	T	intron_variant	MODIFIER	TSPAN9	ENSOARG00020011321	Transcript	ENSOART00020074846.1	protein_coding	-	1/6
Rsb_VDB_C/VDB_M	rs409977360	3	212412997	T	intron_variant	MODIFIER	TSPAN9	ENSOARG00020011321	Transcript	ENSOART00020079608.1	protein_coding	-	2/7
Rsb_VDB_C/VDB_M	rs399148071	3	212430084	T	intron_variant	MODIFIER	TSPAN9	ENSOARG00020011321	Transcript	ENSOART00020017263.2	protein_coding	-	4/9
Rsb_VDB_C/VDB_M	rs399148071	3	212430084	T	intron_variant	MODIFIER	TSPAN9	ENSOARG00020011321	Transcript	ENSOART00020017336.2	protein_coding	-	1/6
Rsb_VDB_C/VDB_M	rs399148071	3	212430084	T	intron_variant	MODIFIER	TSPAN9	ENSOARG00020011321	Transcript	ENSOART00020074846.1	protein_coding	-	1/6
Rsb_VDB_C/VDB_M	rs399148071	3	212430084	T	intron_variant	MODIFIER	TSPAN9	ENSOARG00020011321	Transcript	ENSOART00020079608.1	protein_coding	-	2/7
Rsb_VDB_C/VDB_M	rs402310296	3	212440485	T	intron_variant	MODIFIER	TSPAN9	ENSOARG00020011321	Transcript	ENSOART00020017263.2	protein_coding	-	3/9
Rsb_VDB_C/VDB_M	rs402310296	3	212440485	T	intron_variant	MODIFIER	TSPAN9	ENSOARG00020011321	Transcript	ENSOART00020017336.2	protein_coding	-	1/6
Rsb_VDB_C/VDB_M	rs402310296	3	212440485	T	intron_variant	MODIFIER	TSPAN9	ENSOARG00020011321	Transcript	ENSOART00020074846.1	protein_coding	-	1/6
Rsb_VDB_C/VDB_M	rs402310296	3	212440485	T	intron_variant	MODIFIER	TSPAN9	ENSOARG00020011321	Transcript	ENSOART00020079608.1	protein_coding	-	2/7
Rsb_VDB_C/VDB_M	rs398604144	3	212442284	A	intron_variant	MODIFIER	TSPAN9	ENSOARG00020011321	Transcript	ENSOART00020017263.2	protein_coding	-	3/9
Rsb_VDB_C/VDB_M	rs398604144	3	212442284	A	intron_variant	MODIFIER	TSPAN9	ENSOARG00020011321	Transcript	ENSOART00020017336.2	protein_coding	-	1/6
Rsb_VDB_C/VDB_M	rs398604144	3	212442284	A	intron_variant	MODIFIER	TSPAN9	ENSOARG00020011321	Transcript	ENSOART00020074846.1	protein_coding	-	1/6
Rsb_VDB_C/VDB_M	rs398604144	3	212442284	A	intron_variant	MODIFIER	TSPAN9	ENSOARG00020011321	Transcript	ENSOART00020079608.1	protein_coding	-	2/7
Rsb_VDB_C/VDB_M	rs399481487	3	212449345	C	intron_variant	MODIFIER	TSPAN9	ENSOARG00020011321	Transcript	ENSOART00020017263.2	protein_coding	-	3/9
Rsb_VDB_C/VDB_M	rs399481487	3	212449345	C	intron_variant	MODIFIER	TSPAN9	ENSOARG00020011321	Transcript	ENSOART00020017336.2	protein_coding	-	1/6
Rsb_VDB_C/VDB_M	rs399481487	3	212449345	C	intron_variant	MODIFIER	TSPAN9	ENSOARG00020011321	Transcript	ENSOART00020074846.1	protein_coding	-	1/6
Rsb_VDB_C/VDB_M	rs399481487	3	212449345	C	intron_variant	MODIFIER	TSPAN9	ENSOARG00020011321	Transcript	ENSOART00020079608.1	protein_coding	-	2/7
Rsb_VDB_C/VDB_M	rs406426874	3	212463313	A	intron_variant	MODIFIER	TSPAN9	ENSOARG00020011321	Transcript	ENSOART00020017263.2	protein_coding	-	3/9
Rsb_VDB_C/VDB_M	rs406426874	3	212463313	A	intron_variant	MODIFIER	TSPAN9	ENSOARG00020011321	Transcript	ENSOART00020017336.2	protein_coding	-	1/6
Rsb_VDB_C/VDB_M	rs406426874	3	212463313	A	intron_variant	MODIFIER	TSPAN9	ENSOARG00020011321	Transcript	ENSOART00020074846.1	protein_coding	-	1/6
Rsb_VDB_C/VDB_M	rs406426874	3	212463313	A	intron_variant	MODIFIER	TSPAN9	ENSOARG00020011321	Transcript	ENSOART00020079608.1	protein_coding	-	2/7
Rsb_VDB_C/VDB_M	rs405657746	3	212482741	T	intron_variant	MODIFIER	TSPAN9	ENSOARG00020011321	Transcript	ENSOART00020017263.2	protein_coding	-	2/9
Rsb_VDB_C/VDB_M	rs405657746	3	212482741	T	upstream_gene_variant	MODIFIER	TSPAN9	ENSOARG00020011321	Transcript	ENSOART00020017336.2	protein_coding	-	-
Rsb_VDB_C/VDB_M	rs405657746	3	212482741	T	intron_variant	MODIFIER	TSPAN9	ENSOARG00020011321	Transcript	ENSOART00020074846.1	protein_coding	-	1/6
Rsb_VDB_C/VDB_M	rs405657746	3	212482741	T	upstream_gene_variant	MODIFIER	TSPAN9	ENSOARG00020011321	Transcript	ENSOART00020079608.1	protein_coding	-	-
Rsb_VDB_C/VDB_M	rs403873867	3	212489782	G	intron_variant	MODIFIER	TSPAN9	ENSOARG00020011321	Transcript	ENSOART00020017263.2	protein_coding	-	2/9
Rsb_VDB_C/VDB_M	rs403873867	3	212489782	G	intron_variant	MODIFIER	TSPAN9	ENSOARG00020011321	Transcript	ENSOART00020074846.1	protein_coding	-	1/6
Rsb_VDB_C/VDB_M	rs406495303	3	212490256	C	intron_variant	MODIFIER	TSPAN9	ENSOARG00020011321	Transcript	ENSOART00020017263.2	protein_coding	-	2/9
Rsb_VDB_C/VDB_M	rs406495303	3	212490256	C	intron_variant	MODIFIER	TSPAN9	ENSOARG00020011321	Transcript	ENSOART00020074846.1	protein_coding	-	1/6
Rsb_VDB_C/VDB_M	rs422732844	3	212493316	C	intron_variant	MODIFIER	TSPAN9	ENSOARG00020011321	Transcript	ENSOART00020017263.2	protein_coding	-	2/9
Rsb_VDB_C/VDB_M	rs422732844	3	212493316	C	intron_variant	MODIFIER	TSPAN9	ENSOARG00020011321	Transcript	ENSOART00020074846.1	protein_coding	-	1/6
Rsb_VDB_C/VDB_M	rs409483475	3	212498810	T	intron_variant	MODIFIER	TSPAN9	ENSOARG00020011321	Transcript	ENSOART00020017263.2	protein_coding	-	2/9
Rsb_VDB_C/VDB_M	rs409483475	3	212498810	T	intron_variant	MODIFIER	TSPAN9	ENSOARG00020011321	Transcript	ENSOART00020074846.1	protein_coding	-	1/6
Rsb_VDB_C/VDB_M	rs428592715	3	212503822	G	intron_variant	MODIFIER	TSPAN9	ENSOARG00020011321	Transcript	ENSOART00020017263.2	protein_coding	-	2/9
Rsb_VDB_C/VDB_M	rs428592715	3	212503822	G	intron_variant	MODIFIER	TSPAN9	ENSOARG00020011321	Transcript	ENSOART00020074846.1	protein_coding	-	1/6
Rsb_VDB_C/VDB_M	rs407287673	3	212504066	C	intron_variant	MODIFIER	TSPAN9	ENSOARG00020011321	Transcript	ENSOART00020017263.2	protein_coding	-	2/9
Rsb_VDB_C/VDB_M	rs407287673	3	212504066	C	intron_variant	MODIFIER	TSPAN9	ENSOARG00020011321	Transcript	ENSOART00020074846.1	protein_coding	-	1/6
Rsb_VDB_C/VDB_M	rs411664247	3	212505895	G	intron_variant	MODIFIER	TSPAN9	ENSOARG00020011321	Transcript	ENSOART00020017263.2	protein_coding	-	2/9
Rsb_VDB_C/VDB_M	rs411664247	3	212505895	G	intron_variant	MODIFIER	TSPAN9	ENSOARG00020011321	Transcript	ENSOART00020074846.1	protein_coding	-	1/6
Rsb_VDB_C/VDB_M	rs405492150	3	212511008	A	intron_variant	MODIFIER	TSPAN9	ENSOARG00020011321	Transcript	ENSOART00020017263.2	protein_coding	-	2/9
Rsb_VDB_C/VDB_M	rs405492150	3	212511008	A	intron_variant	MODIFIER	TSPAN9	ENSOARG00020011321	Transcript	ENSOART00020074846.1	protein_coding	-	1/6
Rsb_VDB_C/VDB_M	rs405535462	3	212539076	A	intron_variant	MODIFIER	TSPAN9	ENSOARG00020011321	Transcript	ENSOART00020017263.2	protein_coding	-	2/9
Rsb_VDB_C/VDB_M	rs413813736	3	212542633	A	intron_variant	MODIFIER	TSPAN9	ENSOARG00020011321	Transcript	ENSOART00020017263.2	protein_coding	-	2/9
Rsb_VDB_C/VDB_M	rs402752980	3	212571778	C	intron_variant	MODIFIER	TSPAN9	ENSOARG00020011321	Transcript	ENSOART00020017263.2	protein_coding	-	2/9
Rsb_VDB_C/VDB_M	rs429982279	3	212571892	T	intron_variant	MODIFIER	TSPAN9	ENSOARG00020011321	Transcript	ENSOART00020017263.2	protein_coding	-	2/9
Rsb_VDB_C/VDB_M	rs418850371	3	212580669	A	intron_variant	MODIFIER	TSPAN9	ENSOARG00020011321	Transcript	ENSOART00020017263.2	protein_coding	-	2/9
Rsb_VDB_C/VDB_M	rs423500427	3	212581216	G	intron_variant	MODIFIER	TSPAN9	ENSOARG00020011321	Transcript	ENSOART00020017263.2	protein_coding	-	2/9
Rsb_VDB_C/VDB_M	rs407449410	3	212595816	G	intron_variant	non_coding_transcript_variant	MODIFIER	-	ENSOARG00020034461	Transcript	ENSOART00020051751.1	lncRNA	-
Rsb_VDB_C/VDB_M	rs407449410	3	212595816	G	intron_variant	non_coding_transcript_variant	MODIFIER	-	ENSOARG00020034461	Transcript	ENSOART00020063077.1	lncRNA	-
Rsb_VDB_C/VDB_M	rs407449410	3	212595816	G	intron_variant	non_coding_transcript_variant	MODIFIER	-	ENSOARG00020034461	Transcript	ENSOART00020067617.1	lncRNA	-
Rsb_VDB_C/VDB_M	rs428204336	3	212605035	T	intron_variant	non_coding_transcript_variant	MODIFIER	-	ENSOARG00020034461	Transcript	ENSOART00020051751.1	lncRNA	-
Rsb_VDB_C/VDB_M	rs428204336	3	212605035	T	downstream_gene_variant	MODIFIER	-	ENSOARG00020034461	Transcript	ENSOART00020063077.1	lncRNA	-	-
Rsb_VDB_C/VDB_M	rs428204336	3	212605035	T	downstream_gene_variant	MODIFIER	-	ENSOARG00020034461	Transcript	ENSOART00020067617.1	lncRNA	-	-
Rsb_VDB_C/VDB_M	rs159912215	3	212621445	A	synonymous_variant	LOW	TEAD4	ENSOARG00020011486	Transcript	ENSOART00020017464.2	protein_coding	9/12	-
Rsb_VDB_C/VDB_M	rs159912215	3	212621445	A	synonymous_variant	LOW	TEAD4	ENSOARG00020011486	Transcript	ENSOART00020017664.2	protein_coding	10/13	-
Rsb_VDB_C/VDB_M	rs159912215	3	212621445	A	synonymous_variant	LOW	TEAD4	ENSOARG00020011486	Transcript	ENSOART00020017790.2	protein_coding	9/12	-
Rsb_VDB_C/VDB_M	rs159912215	3	212621445	A	synonymous_variant	LOW	TEAD4	ENSOARG00020011486	Transcript	ENSOART00020017938.2	protein_coding	8/11	-
Rsb_VDB_C/VDB_M	rs402353704	3	212664756	A	intron_variant	MODIFIER	TEAD4	ENSOARG00020011486	Transcript	ENSOART00020017464.2	protein_coding	-	1/11
Rsb_VDB_C/VDB_M	rs402353704	3	212664756	A	intron_variant	MODIFIER	TEAD4	ENSOARG00020011486	Transcript	ENSOART00020017664.2	protein_coding	-	1/12
Rsb_VDB_C/VDB_M	rs402353704	3	212664756	A	intron_variant	MODIFIER	TEAD4	ENSOARG00020011486	Transcript	ENSOART00020017790.2	protein_coding	-	1/11
Rsb_VDB_C/VDB_M	rs402353704	3	212664756	A	intron_variant	MODIFIER	TEAD4	ENSOARG00020011486	Transcript	ENSOART00020017938.2	protein_coding	-	1/10
Rsb_VDB_C/VDB_M	rs408028672	3	212665553	C	intron_variant	MODIFIER	TEAD4	ENSOARG00020011486	Transcript	ENSOART00020017464.2	protein_coding	-	1/11
Rsb_VDB_C/VDB_M	rs408028672	3	212665553	C	intron_variant	MODIFIER	TEAD4	ENSOARG00020011486	Transcript	ENSOART00020017664.2	protein_coding	-	1/12
Rsb_VDB_C/VDB_M	rs408028672	3	212665553	C	intron_variant	MODIFIER	TEAD4	ENSOARG00020011486	Transcript	ENSOART00020017790.2	protein_coding	-	1/11
Rsb_VDB_C/VDB_M	rs408028672	3	212665553	C	intron_variant	MODIFIER	TEAD4	ENSOARG00020011486	Transcript	ENSOART00020017938.2	protein_coding	-	1/10
Rsb_VDB_C/VDB_M	rs412733712	3	212665748	T	intron_variant	MODIFIER	TEAD4	ENSOARG00020011486	Transcript	ENSOART00020017464.2	protein_coding	-	1/11
Rsb_VDB_C/VDB_M	rs412733712	3	212665748	T	intron_variant	MODIFIER	TEAD4	ENSOARG00020011486	Transcript	ENSOART00020017664.2	protein_coding	-	1/12
Rsb_VDB_C/VDB_M	rs412733712	3	212665748	T	intron_variant	MODIFIER	TEAD4	ENSOARG00020011486	Transcript	ENSOART00020017790.2	protein_coding	-	1/11
Rsb_VDB_C/VDB_M	rs412733712	3	212665748	T	intron_variant	MODIFIER	TEAD4	ENSOARG00020011486	Transcript	ENSOART00020017938.2	protein_coding	-	1/10
Rsb_VDB_C/VDB_M	rs404451515	3	212666306	C	intron_variant	MODIFIER	TEAD4	ENSOARG00020011486	Transcript	ENSOART00020017464.2	protein_coding	-	1/11
Rsb_VDB_C/VDB_M	rs404451515	3	212666306	C	intron_variant	MODIFIER	TEAD4	ENSOARG00020011486	Transcript	ENSOART00020017664.2	protein_coding	-	1/12
Rsb_VDB_C/VDB_M	rs404451515	3	212666306	C	intron_variant	MODIFIER	TEAD4	ENSOARG00020011486	Transcript	ENSOART00020017790.2	protein_coding	-	1/11
Rsb_VDB_C/VDB_M	rs404451515	3	212666306	C	intron_variant	MODIFIER	TEAD4	ENSOARG00020011486	Transcript	ENSOART00020017938.2	protein_coding	-	1/10
Rsb_VDB_C/VDB_M	rs405997626	3	212669219	C	intron_variant	MODIFIER	TEAD4	ENSOARG00020011486	Transcript	ENSOART00020017464.2	protein_coding	-	1/11
Rsb_VDB_C/VDB_M	rs405997626	3	212669219	C	intron_variant	MODIFIER	TEAD4	ENSOARG00020011486	Transcript	ENSOART00020017664.2	protein_coding	-	1/12
Rsb_VDB_C/VDB_M	rs405997626	3	212669219	C	intron_variant	MODIFIER	TEAD4	ENSOARG00020011486	Transcript	ENSOART00020017790.2	protein_coding	-	1/11
Rsb_VDB_C/VDB_M	rs405997626	3	212669219	C	intron_variant	MODIFIER	TEAD4	ENSOARG00020011486	Transcript	ENSOART00020017938.2	protein_coding	-	1/10
Rsb_VDB_C/VDB_M	rs403779530	3	212686809	A	3_prime_UTR_variant	MODIFIER	TULP3	ENSOARG00020011874	Transcript	ENSOART00020018065.2	protein_coding	11/11	-
Rsb_VDB_C/VDB_M	rs403779530	3	212686809	A	downstream_gene_variant	MODIFIER	-	ENSOARG00020039015	Transcript	ENSOART00020047630.1	lncRNA	-	-
Rsb_VDB_C/VDB_M	rs421103638	3	212688006	G	intron_variant	MODIFIER	TULP3	ENSOARG00020011874	Transcript	ENSOART00020018065.2	protein_coding	-	9/10
Rsb_VDB_C/VDB_M	rs430197724	3	212706992	G	intron_variant	MODIFIER	TULP3	ENSOARG00020011874	Transcript	ENSOART00020018065.2	protein_coding	-	1/10
Rsb_VDB_C/VDB_M	rs399322250	3	212708599	A	intron_variant	MODIFIER	TULP3	ENSOARG00020011874	Transcript	ENSOART00020018065.2	protein_coding	-	1/10
Rsb_VDB_C/VDB_M	rs422081088	3	212716180	C	upstream_gene_variant	MODIFIER	TULP3	ENSOARG00020011874	Transcript	ENSOART00020018065.2	protein_coding	-	-
Rsb_VDB_C/VDB_M	rs422081088	3	212716180	C	downstream_gene_variant	MODIFIER	RHNO1	ENSOARG00020011950	Transcript	ENSOART00020018208.2	protein_coding	-	-
Rsb_VDB_C/VDB_M	rs430115735	3	212717639	C	upstream_gene_variant	MODIFIER	TULP3	ENSOARG00020011874	Transcript	ENSOART00020018065.2	protein_coding	-	-
Rsb_VDB_C/VDB_M	rs430115735	3	212717639	C	missense_variant	MODERATE	RHNO1	ENSOARG00020011950	Transcript	ENSOART00020018208.2	protein_coding	3/3	-
Rsb_VDB_C/VDB_M	rs406640978	3	212722538	T	intron_variant	MODIFIER	RHNO1	ENSOARG00020011950	Transcript	ENSOART00020018208.2	protein_coding	-	1/2
Rsb_VDB_C/VDB_M	rs406640978	3	212722538	T	upstream_gene_variant	MODIFIER	FOXM1	ENSOARG00020011992	Transcript	ENSOART00020018544.2	protein_coding	-	-
Rsb_VDB_C/VDB_M	rs406640978	3	212722538	T	upstream_gene_variant	MODIFIER	FOXM1	ENSOARG00020011992	Transcript	ENSOART00020018585.2	protein_coding	-	-
Rsb_VDB_C/VDB_M	rs413854289	3	212739532	G	downstream_gene_variant	MODIFIER	FOXM1	ENSOARG00020011992	Transcript	ENSOART00020018544.2	protein_coding	-	-
Rsb_VDB_C/VDB_M	rs413854289	3	212739532	G	downstream_gene_variant	MODIFIER	FOXM1	ENSOARG00020011992	Transcript	ENSOART00020018585.2	protein_coding	-	-
Rsb_VDB_C/VDB_M	rs413854289	3	212739532	G	upstream_gene_variant	MODIFIER	TEX52	ENSOARG00020012233	Transcript	ENSOART00020018676.2	protein_coding	-	-
Rsb_VDB_C/VDB_M	rs413233834	3	212739956	A	downstream_gene_variant	MODIFIER	FOXM1	ENSOARG00020011992	Transcript	ENSOART00020018544.2	protein_coding	-	-
Rsb_VDB_C/VDB_M	rs413233834	3	212739956	A	downstream_gene_variant	MODIFIER	FOXM1	ENSOARG00020011992	Transcript	ENSOART00020018585.2	protein_coding	-	-
Rsb_VDB_C/VDB_M	rs413233834	3	212739956	A	missense_variant	MODERATE	TEX52	ENSOARG00020012233	Transcript	ENSOART00020018676.2	protein_coding	1/3	-
Rsb_VDB_C/VDB_M	rs415093278	3	212740903	C	downstream_gene_variant	MODIFIER	FOXM1	ENSOARG00020011992	Transcript	ENSOART00020018544.2	protein_coding	-	-
Rsb_VDB_C/VDB_M	rs415093278	3	212740903	C	downstream_gene_variant	MODIFIER	FOXM1	ENSOARG00020011992	Transcript	ENSOART00020018585.2	protein_coding	-	-
Rsb_VDB_C/VDB_M	rs415093278	3	212740903	C	intron_variant	MODIFIER	TEX52	ENSOARG00020012233	Transcript	ENSOART00020018676.2	protein_coding	-	1/2
Rsb_VDB_C/VDB_M	rs424893878	3	212753723	C	intergenic_variant	MODIFIER	-	-	-	-	-	-	-
Rsb_VDB_C/VDB_M	rs413151600	3	212760612	C	intron_variant	MODIFIER	NRIP2	ENSOARG00020012274	Transcript	ENSOART00020018712.2	protein_coding	-	1/5
Rsb_VDB_C/VDB_M	rs403734968	3	212764910	T	intron_variant	MODIFIER	NRIP2	ENSOARG00020012274	Transcript	ENSOART00020018712.2	protein_coding	-	3/5
Rsb_VDB_C/VDB_M	rs403734968	3	212764910	T	downstream_gene_variant	MODIFIER	ITFG2	ENSOARG00020012295	Transcript	ENSOART00020018743.2	protein_coding	-	-
Rsb_VDB_C/VDB_M	rs403734968	3	212764910	T	downstream_gene_variant	MODIFIER	ITFG2	ENSOARG00020012295	Transcript	ENSOART00020062484.1	protein_coding	-	-
Rsb_VDB_C/VDB_M	rs403734968	3	212764910	T	downstream_gene_variant	MODIFIER	ITFG2	ENSOARG00020012295	Transcript	ENSOART00020070603.1	protein_coding	-	-
Rsb_VDB_C/VDB_M	rs159912556	3	212764980	A	missense_variant	MODERATE	NRIP2	ENSOARG00020012274	Transcript	ENSOART00020018712.2	protein_coding	4/6	-
Rsb_VDB_C/VDB_M	rs159912556	3	212764980	A	downstream_gene_variant	MODIFIER	ITFG2	ENSOARG00020012295	Transcript	ENSOART00020018743.2	protein_coding	-	-
Rsb_VDB_C/VDB_M	rs159912556	3	212764980	A	downstream_gene_variant	MODIFIER	ITFG2	ENSOARG00020012295	Transcript	ENSOART00020062484.1	protein_coding	-	-
Rsb_VDB_C/VDB_M	rs159912556	3	212764980	A	downstream_gene_variant	MODIFIER	ITFG2	ENSOARG00020012295	Transcript	ENSOART00020070603.1	protein_coding	-	-
Rsb_VDB_C/VDB_M	rs408951433	3	212766320	C	3_prime_UTR_variant	MODIFIER	NRIP2	ENSOARG00020012274	Transcript	ENSOART00020018712.2	protein_coding	6/6	-
Rsb_VDB_C/VDB_M	rs408951433	3	212766320	C	downstream_gene_variant	MODIFIER	ITFG2	ENSOARG00020012295	Transcript	ENSOART00020018743.2	protein_coding	-	-
Rsb_VDB_C/VDB_M	rs408951433	3	212766320	C	downstream_gene_variant	MODIFIER	ITFG2	ENSOARG00020012295	Transcript	ENSOART00020062484.1	protein_coding	-	-
Rsb_VDB_C/VDB_M	rs408951433	3	212766320	C	downstream_gene_variant	MODIFIER	ITFG2	ENSOARG00020012295	Transcript	ENSOART00020070603.1	protein_coding	-	-
Rsb_VDB_C/VDB_M	rs410740516	3	212768570	T	downstream_gene_variant	MODIFIER	NRIP2	ENSOARG00020012274	Transcript	ENSOART00020018712.2	protein_coding	-	-
Rsb_VDB_C/VDB_M	rs410740516	3	212768570	T	missense_variant	MODERATE	ITFG2	ENSOARG00020012295	Transcript	ENSOART00020018743.2	protein_coding	10/11	-
Rsb_VDB_C/VDB_M	rs410740516	3	212768570	T	missense_variant	MODERATE	ITFG2	ENSOARG00020012295	Transcript	ENSOART00020062484.1	protein_coding	10/11	-
Rsb_VDB_C/VDB_M	rs410740516	3	212768570	T	missense_variant	MODERATE	ITFG2	ENSOARG00020012295	Transcript	ENSOART00020070603.1	protein_coding	10/11	-
Rsb_VDB_C/VDB_M	rs426618234	3	212772708	T	intron_variant	MODIFIER	ITFG2	ENSOARG00020012295	Transcript	ENSOART00020018743.2	protein_coding	-	1/10
Rsb_VDB_C/VDB_M	rs426618234	3	212772708	T	intron_variant	MODIFIER	ITFG2	ENSOARG00020012295	Transcript	ENSOART00020062484.1	protein_coding	-	1/10
Rsb_VDB_C/VDB_M	rs426618234	3	212772708	T	intron_variant	MODIFIER	ITFG2	ENSOARG00020012295	Transcript	ENSOART00020070603.1	protein_coding	-	1/10
Rsb_VDB_C/VDB_M	rs159912781	3	212784331	T	missense_variant	MODERATE	FKBP4	ENSOARG00020012414	Transcript	ENSOART00020018907.2	protein_coding	11/11	-
Rsb_VDB_C/VDB_M	rs159912781	3	212784331	T	3_prime_UTR_variant	MODIFIER	FKBP4	ENSOARG00020012414	Transcript	ENSOART00020019006.2	protein_coding	10/10	-
Rsb_VDB_C/VDB_M	rs422906602	3	212794152	C	upstream_gene_variant	MODIFIER	FKBP4	ENSOARG00020012414	Transcript	ENSOART00020018907.2	protein_coding	-	-
Rsb_VDB_C/VDB_M	rs422906602	3	212794152	C	upstream_gene_variant	MODIFIER	FKBP4	ENSOARG00020012414	Transcript	ENSOART00020019006.2	protein_coding	-	-
Rsb_VDB_C/VDB_M	rs411527258	3	212795153	C	upstream_gene_variant	MODIFIER	FKBP4	ENSOARG00020012414	Transcript	ENSOART00020018907.2	protein_coding	-	-
Rsb_VDB_C/VDB_M	rs411527258	3	212795153	C	upstream_gene_variant	MODIFIER	FKBP4	ENSOARG00020012414	Transcript	ENSOART00020019006.2	protein_coding	-	-
Rsb_VDB_C/VDB_M	rs404113206	3	212795666	G	upstream_gene_variant	MODIFIER	FKBP4	ENSOARG00020012414	Transcript	ENSOART00020018907.2	protein_coding	-	-
Rsb_VDB_C/VDB_M	rs404113206	3	212795666	G	upstream_gene_variant	MODIFIER	FKBP4	ENSOARG00020012414	Transcript	ENSOART00020019006.2	protein_coding	-	-
Rsb_VDB_C/VDB_M	rs410005320	3	212796468	C	upstream_gene_variant	MODIFIER	FKBP4	ENSOARG00020012414	Transcript	ENSOART00020018907.2	protein_coding	-	-
Rsb_VDB_C/VDB_M	rs410005320	3	212796468	C	upstream_gene_variant	MODIFIER	FKBP4	ENSOARG00020012414	Transcript	ENSOART00020019006.2	protein_coding	-	-
Rsb_VDB_C/VDB_M	rs427419535	3	212814267	A	intron_variant	MODIFIER	DDX11	ENSOARG00020012623	Transcript	ENSOART00020019354.2	protein_coding	-	2/26
Rsb_VDB_C/VDB_M	rs427419535	3	212814267	A	intron_variant	MODIFIER	DDX11	ENSOARG00020012623	Transcript	ENSOART00020019635.2	protein_coding	-	2/25
Rsb_VDB_C/VDB_M	rs427419535	3	212814267	A	intron_variant	MODIFIER	DDX11	ENSOARG00020012623	Transcript	ENSOART00020054596.1	protein_coding	-	2/25
Rsb_VDB_C/VDB_M	rs427419535	3	212814267	A	intron_variant	MODIFIER	DDX11	ENSOARG00020012623	Transcript	ENSOART00020080412.1	protein_coding	-	2/8
Rsb_VDB_C/VDB_M	rs414918814	3	212818126	A	missense_variant	MODERATE	DDX11	ENSOARG00020012623	Transcript	ENSOART00020019354.2	protein_coding	5/27	-
Rsb_VDB_C/VDB_M	rs414918814	3	212818126	A	missense_variant	MODERATE	DDX11	ENSOARG00020012623	Transcript	ENSOART00020019635.2	protein_coding	5/26	-
Rsb_VDB_C/VDB_M	rs414918814	3	212818126	A	missense_variant	MODERATE	DDX11	ENSOARG00020012623	Transcript	ENSOART00020054596.1	protein_coding	5/26	-
Rsb_VDB_C/VDB_M	rs414918814	3	212818126	A	missense_variant	MODERATE	DDX11	ENSOARG00020012623	Transcript	ENSOART00020080412.1	protein_coding	5/9	-
Rsb_VDB_C/VDB_M	rs414440427	3	212832119	A	intron_variant	MODIFIER	DDX11	ENSOARG00020012623	Transcript	ENSOART00020019354.2	protein_coding	-	17/26
Rsb_VDB_C/VDB_M	rs414440427	3	212832119	A	intron_variant	MODIFIER	DDX11	ENSOARG00020012623	Transcript	ENSOART00020019635.2	protein_coding	-	17/25
Rsb_VDB_C/VDB_M	rs414440427	3	212832119	A	intron_variant	MODIFIER	DDX11	ENSOARG00020012623	Transcript	ENSOART00020054596.1	protein_coding	-	17/25
Rsb_VDB_C/VDB_M	rs414440427	3	212832119	A	downstream_gene_variant	MODIFIER	DDX11	ENSOARG00020012623	Transcript	ENSOART00020080412.1	protein_coding	-	-
Rsb_VDB_C/VDB_M	rs402077060	3	212832481	G	intron_variant	MODIFIER	DDX11	ENSOARG00020012623	Transcript	ENSOART00020019354.2	protein_coding	-	18/26
Rsb_VDB_C/VDB_M	rs402077060	3	212832481	G	intron_variant	MODIFIER	DDX11	ENSOARG00020012623	Transcript	ENSOART00020019635.2	protein_coding	-	18/25
Rsb_VDB_C/VDB_M	rs402077060	3	212832481	G	intron_variant	MODIFIER	DDX11	ENSOARG00020012623	Transcript	ENSOART00020054596.1	protein_coding	-	18/25
Rsb_VDB_C/VDB_M	rs402077060	3	212832481	G	downstream_gene_variant	MODIFIER	DDX11	ENSOARG00020012623	Transcript	ENSOART00020080412.1	protein_coding	-	-
Rsb_VDB_C/VDB_M	rs398972971	3	212835730	C	intron_variant	MODIFIER	DDX11	ENSOARG00020012623	Transcript	ENSOART00020019354.2	protein_coding	-	18/26
Rsb_VDB_C/VDB_M	rs398972971	3	212835730	C	intron_variant	MODIFIER	DDX11	ENSOARG00020012623	Transcript	ENSOART00020019635.2	protein_coding	-	18/25
Rsb_VDB_C/VDB_M	rs398972971	3	212835730	C	downstream_gene_variant	MODIFIER	-	ENSOARG00020012950	Transcript	ENSOART00020019737.2	protein_coding	-	-
Rsb_VDB_C/VDB_M	rs398972971	3	212835730	C	intron_variant	MODIFIER	DDX11	ENSOARG00020012623	Transcript	ENSOART00020054596.1	protein_coding	-	18/25
Rsb_VDB_C/VDB_M	rs398972971	3	212835730	C	downstream_gene_variant	MODIFIER	-	ENSOARG00020012950	Transcript	ENSOART00020058149.1	protein_coding	-	-
Rsb_VDB_C/VDB_M	rs399690136	3	212850984	A	intron_variant	MODIFIER	-	ENSOARG00020012950	Transcript	ENSOART00020019737.2	protein_coding	-	2/10
Rsb_VDB_C/VDB_M	rs399690136	3	212850984	A	intron_variant	MODIFIER	-	ENSOARG00020012950	Transcript	ENSOART00020058149.1	protein_coding	-	2/9
Rsb_VDB_C/VDB_M	rs419058385	3	212853604	C	intron_variant	MODIFIER	-	ENSOARG00020012950	Transcript	ENSOART00020019737.2	protein_coding	-	1/10
Rsb_VDB_C/VDB_M	rs419058385	3	212853604	C	intron_variant	MODIFIER	-	ENSOARG00020012950	Transcript	ENSOART00020058149.1	protein_coding	-	1/9
Rsb_VDB_C/VDB_M	rs414930013	3	212864812	A	intergenic_variant	MODIFIER	-	-	-	-	-	-	-
Rsb_VDB_C/VDB_M	rs400916648	3	212870425	T	intergenic_variant	MODIFIER	-	-	-	-	-	-	-
Rsb_VDB_C/VDB_M	rs428344029	3	212875080	T	intergenic_variant	MODIFIER	-	-	-	-	-	-	-
Rsb_VDB_C/VDB_M	rs399164962	3	212878379	T	intergenic_variant	MODIFIER	-	-	-	-	-	-	-
Rsb_VDB_C/VDB_M	rs399825416	3	212880643	T	intergenic_variant	MODIFIER	-	-	-	-	-	-	-
Rsb_VDB_C/VDB_M	rs420422470	3	212888629	C	intron_variant	MODIFIER	IQSEC3	ENSOARG00020013045	Transcript	ENSOART00020020027.2	protein_coding	-	1/13
Rsb_VDB_C/VDB_M	rs420422470	3	212888629	C	intron_variant	MODIFIER	IQSEC3	ENSOARG00020013045	Transcript	ENSOART00020045796.1	protein_coding	-	1/13
Rsb_VDB_C/VDB_M	rs424127239	3	212894246	T	intron_variant	MODIFIER	IQSEC3	ENSOARG00020013045	Transcript	ENSOART00020020027.2	protein_coding	-	1/13
Rsb_VDB_C/VDB_M	rs424127239	3	212894246	T	intron_variant	MODIFIER	IQSEC3	ENSOARG00020013045	Transcript	ENSOART00020045796.1	protein_coding	-	1/13
Rsb_VDB_C/VDB_M	rs399314741	3	212905078	A	intron_variant	MODIFIER	IQSEC3	ENSOARG00020013045	Transcript	ENSOART00020020027.2	protein_coding	-	1/13
Rsb_VDB_C/VDB_M	rs399314741	3	212905078	A	intron_variant	MODIFIER	IQSEC3	ENSOARG00020013045	Transcript	ENSOART00020045796.1	protein_coding	-	1/13
Rsb_VDB_C/VDB_M	rs415378331	3	212916314	A	intron_variant	MODIFIER	IQSEC3	ENSOARG00020013045	Transcript	ENSOART00020020027.2	protein_coding	-	1/13
Rsb_VDB_C/VDB_M	rs415378331	3	212916314	A	intron_variant	MODIFIER	IQSEC3	ENSOARG00020013045	Transcript	ENSOART00020045796.1	protein_coding	-	1/13
Rsb_VDB_C/VDB_M	rs426543471	3	212916755	C	intron_variant	MODIFIER	IQSEC3	ENSOARG00020013045	Transcript	ENSOART00020020027.2	protein_coding	-	2/13
Rsb_VDB_C/VDB_M	rs426543471	3	212916755	C	intron_variant	MODIFIER	IQSEC3	ENSOARG00020013045	Transcript	ENSOART00020045796.1	protein_coding	-	2/13
Rsb_VDB_C/VDB_M	rs405914843	3	212921340	T	intron_variant	MODIFIER	IQSEC3	ENSOARG00020013045	Transcript	ENSOART00020020027.2	protein_coding	-	2/13
Rsb_VDB_C/VDB_M	rs405914843	3	212921340	T	intron_variant	MODIFIER	IQSEC3	ENSOARG00020013045	Transcript	ENSOART00020045796.1	protein_coding	-	2/13
Rsb_VDB_C/VDB_M	rs419434913	3	212924527	A	intron_variant	MODIFIER	IQSEC3	ENSOARG00020013045	Transcript	ENSOART00020020027.2	protein_coding	-	2/13
Rsb_VDB_C/VDB_M	rs419434913	3	212924527	A	intron_variant	MODIFIER	IQSEC3	ENSOARG00020013045	Transcript	ENSOART00020045796.1	protein_coding	-	2/13
Rsb_VDB_C/VDB_M	rs400528064	3	212947920	G	intron_variant	MODIFIER	IQSEC3	ENSOARG00020013045	Transcript	ENSOART00020020027.2	protein_coding	-	5/13
Rsb_VDB_C/VDB_M	rs400528064	3	212947920	G	intron_variant	MODIFIER	IQSEC3	ENSOARG00020013045	Transcript	ENSOART00020045796.1	protein_coding	-	5/13
Rsb_VDB_C/VDB_M	rs427814118	3	212953099	G	intron_variant	MODIFIER	IQSEC3	ENSOARG00020013045	Transcript	ENSOART00020020027.2	protein_coding	-	5/13
Rsb_VDB_C/VDB_M	rs427814118	3	212953099	G	intron_variant	MODIFIER	IQSEC3	ENSOARG00020013045	Transcript	ENSOART00020045796.1	protein_coding	-	5/13
Rsb_VDB_C/VDB_M	rs404936311	3	212954325	G	intron_variant	MODIFIER	IQSEC3	ENSOARG00020013045	Transcript	ENSOART00020020027.2	protein_coding	-	5/13
Rsb_VDB_C/VDB_M	rs404936311	3	212954325	G	intron_variant	MODIFIER	IQSEC3	ENSOARG00020013045	Transcript	ENSOART00020045796.1	protein_coding	-	5/13
Rsb_VDB_C/VDB_M	rs417632486	3	212956077	T	intron_variant	MODIFIER	IQSEC3	ENSOARG00020013045	Transcript	ENSOART00020020027.2	protein_coding	-	6/13
Rsb_VDB_C/VDB_M	rs417632486	3	212956077	T	intron_variant	MODIFIER	IQSEC3	ENSOARG00020013045	Transcript	ENSOART00020045796.1	protein_coding	-	6/13
Rsb_VDB_C/VDB_M	rs424584438	3	212975989	T	downstream_gene_variant	MODIFIER	IQSEC3	ENSOARG00020013045	Transcript	ENSOART00020045796.1	protein_coding	-	-
Rsb_VDB_C/VDB_M	rs424584438	3	212975989	T	non_coding_transcript_exon_variant	MODIFIER	-	ENSOARG00020032826	Transcript	ENSOART00020049046.1	lncRNA	2/2	-
Rsb_VDB_C/VDB_M	rs424584438	3	212975989	T	non_coding_transcript_exon_variant	MODIFIER	-	ENSOARG00020032826	Transcript	ENSOART00020075718.1	lncRNA	2/2	-
Rsb_VDB_C/VDB_M	rs414932888	3	213036580	A	intron_variant	MODIFIER	SLC6A13	ENSOARG00020013471	Transcript	ENSOART00020020744.2	protein_coding	-	2/14
Rsb_VDB_C/VDB_M	rs414932888	3	213036580	A	intron_variant	MODIFIER	SLC6A13	ENSOARG00020013471	Transcript	ENSOART00020020922.2	protein_coding	-	1/11
Rsb_VDB_C/VDB_M	rs414932888	3	213036580	A	intron_variant	MODIFIER	SLC6A13	ENSOARG00020013471	Transcript	ENSOART00020065049.1	protein_coding	-	2/13
Rsb_VDB_C/VDB_M	rs426014085	3	213091796	A	intron_variant	MODIFIER	KDM5A	ENSOARG00020013762	Transcript	ENSOART00020021044.2	protein_coding	-	19/27
Rsb_VDB_C/VDB_M	rs426014085	3	213091796	A	intron_variant	MODIFIER	KDM5A	ENSOARG00020013762	Transcript	ENSOART00020044359.1	protein_coding	-	19/27
Rsb_VDB_C/VDB_M	rs426014085	3	213091796	A	intron_variant	MODIFIER	KDM5A	ENSOARG00020013762	Transcript	ENSOART00020069571.1	protein_coding	-	19/27
Rsb_VDB_C/VDB_M	rs398139591	3	213120627	C	intron_variant	MODIFIER	KDM5A	ENSOARG00020013762	Transcript	ENSOART00020021044.2	protein_coding	-	3/27
Rsb_VDB_C/VDB_M	rs398139591	3	213120627	C	intron_variant	MODIFIER	KDM5A	ENSOARG00020013762	Transcript	ENSOART00020044359.1	protein_coding	-	3/27
Rsb_VDB_C/VDB_M	rs398139591	3	213120627	C	intron_variant	MODIFIER	KDM5A	ENSOARG00020013762	Transcript	ENSOART00020069571.1	protein_coding	-	3/27
Rsb_VDB_C/VDB_M	rs408822040	3	213123533	A	intron_variant	MODIFIER	KDM5A	ENSOARG00020013762	Transcript	ENSOART00020021044.2	protein_coding	-	3/27
Rsb_VDB_C/VDB_M	rs408822040	3	213123533	A	intron_variant	MODIFIER	KDM5A	ENSOARG00020013762	Transcript	ENSOART00020044359.1	protein_coding	-	3/27
Rsb_VDB_C/VDB_M	rs408822040	3	213123533	A	intron_variant	MODIFIER	KDM5A	ENSOARG00020013762	Transcript	ENSOART00020069571.1	protein_coding	-	3/27
Rsb_VDB_C/VDB_M	rs410273817	3	213151332	G	missense_variant	MODERATE	CCDC77	ENSOARG00020013866	Transcript	ENSOART00020021178.2	protein_coding	8/12	-
Rsb_VDB_C/VDB_M	rs430168163	3	213160829	C	downstream_gene_variant	MODIFIER	CCDC77	ENSOARG00020013866	Transcript	ENSOART00020021178.2	protein_coding	-	-
Rsb_VDB_C/VDB_M	rs417034951	X	41603818	A	intergenic_variant	MODIFIER	-	-	-	-	-	-	-
Rsb_VDB_C/VDB_M	rs404777812	X	41624006	A	intergenic_variant	MODIFIER	-	-	-	-	-	-	-
Rsb_VDB_C/VDB_M	rs420312730	X	41687297	T	intergenic_variant	MODIFIER	-	-	-	-	-	-	-
Rsb_VDB_C/VDB_M	rs429784760	X	41697354	G	intergenic_variant	MODIFIER	-	-	-	-	-	-	-
Rsb_VDB_C/VDB_M	rs420110103	X	41748414	C	intergenic_variant	MODIFIER	-	-	-	-	-	-	-
Rsb_VDB_C/VDB_M	rs412887590	X	41758753	A	intergenic_variant	MODIFIER	-	-	-	-	-	-	-
Rsb_VDB_C/VDB_M	rs417516580	X	41764134	T	intergenic_variant	MODIFIER	-	-	-	-	-	-	-
Rsb_VDB_C/VDB_M	rs426504099	X	41776973	C	intergenic_variant	MODIFIER	-	-	-	-	-	-	-
Rsb_VDB_C/VDB_M	rs413180185	X	41796855	T	intergenic_variant	MODIFIER	-	-	-	-	-	-	-
Rsb_VDB_C/VDB_M	rs401843680	X	41863662	G	intergenic_variant	MODIFIER	-	-	-	-	-	-	-
Rsb_VDB_M/VDB_P	rs417161464	1	75527453	G	non_coding_transcript_exon_variant	MODIFIER	-	ENSOARG00020027149	Transcript	ENSOART00020076130.1	lncRNA	1/2	-
Rsb_VDB_M/VDB_P	rs409182953	1	75563442	C	intergenic_variant	MODIFIER	-	-	-	-	-	-	-
Rsb_VDB_M/VDB_P	rs421536296	1	75565169	G	intergenic_variant	MODIFIER	-	-	-	-	-	-	-
Rsb_VDB_M/VDB_P	rs426117518	1	75586522	T	intergenic_variant	MODIFIER	-	-	-	-	-	-	-
Rsb_VDB_M/VDB_P	rs409526472	1	75594825	G	intergenic_variant	MODIFIER	-	-	-	-	-	-	-
Rsb_VDB_M/VDB_P	rs418808837	1	75607869	C	intergenic_variant	MODIFIER	-	-	-	-	-	-	-
Rsb_VDB_M/VDB_P	rs416892299	1	75660805	C	intergenic_variant	MODIFIER	-	-	-	-	-	-	-
Rsb_VDB_M/VDB_P	rs400450141	1	75707110	G	intergenic_variant	MODIFIER	-	-	-	-	-	-	-
Rsb_VDB_M/VDB_P	rs418265189	1	75708060	A	intergenic_variant	MODIFIER	-	-	-	-	-	-	-
Rsb_VDB_M/VDB_P	rs405328712	1	75735738	A	intron_variant	non_coding_transcript_variant	MODIFIER	-	ENSOARG00020033072	Transcript	ENSOART00020043764.1	lncRNA	-
Rsb_VDB_M/VDB_P	rs405328712	1	75735738	A	intron_variant	non_coding_transcript_variant	MODIFIER	-	ENSOARG00020033072	Transcript	ENSOART00020049173.1	lncRNA	-
Rsb_VDB_M/VDB_P	rs405328712	1	75735738	A	intron_variant	non_coding_transcript_variant	MODIFIER	-	ENSOARG00020033072	Transcript	ENSOART00020057560.1	lncRNA	-
Rsb_VDB_M/VDB_P	rs405328712	1	75735738	A	intron_variant	non_coding_transcript_variant	MODIFIER	-	ENSOARG00020033072	Transcript	ENSOART00020064926.1	lncRNA	-
Rsb_VDB_M/VDB_P	rs426765279	1	75748510	T	intron_variant	non_coding_transcript_variant	MODIFIER	-	ENSOARG00020033072	Transcript	ENSOART00020043764.1	lncRNA	-
Rsb_VDB_M/VDB_P	rs426765279	1	75748510	T	intron_variant	non_coding_transcript_variant	MODIFIER	-	ENSOARG00020033072	Transcript	ENSOART00020049173.1	lncRNA	-
Rsb_VDB_M/VDB_P	rs426765279	1	75748510	T	intron_variant	non_coding_transcript_variant	MODIFIER	-	ENSOARG00020033072	Transcript	ENSOART00020057560.1	lncRNA	-
Rsb_VDB_M/VDB_P	rs426765279	1	75748510	T	intron_variant	non_coding_transcript_variant	MODIFIER	-	ENSOARG00020033072	Transcript	ENSOART00020064926.1	lncRNA	-
Rsb_VDB_M/VDB_P	rs405242322	1	75748613	C	intron_variant	non_coding_transcript_variant	MODIFIER	-	ENSOARG00020033072	Transcript	ENSOART00020043764.1	lncRNA	-
Rsb_VDB_M/VDB_P	rs405242322	1	75748613	C	intron_variant	non_coding_transcript_variant	MODIFIER	-	ENSOARG00020033072	Transcript	ENSOART00020049173.1	lncRNA	-
Rsb_VDB_M/VDB_P	rs405242322	1	75748613	C	intron_variant	non_coding_transcript_variant	MODIFIER	-	ENSOARG00020033072	Transcript	ENSOART00020057560.1	lncRNA	-
Rsb_VDB_M/VDB_P	rs405242322	1	75748613	C	intron_variant	non_coding_transcript_variant	MODIFIER	-	ENSOARG00020033072	Transcript	ENSOART00020064926.1	lncRNA	-
Rsb_VDB_M/VDB_P	rs398505370	1	75774190	C	intergenic_variant	MODIFIER	-	-	-	-	-	-	-
Rsb_VDB_M/VDB_P	rs415094807	1	75815591	T	intron_variant	non_coding_transcript_variant	MODIFIER	-	ENSOARG00020038406	Transcript	ENSOART00020074592.1	lncRNA	-
Rsb_VDB_M/VDB_P	rs402012663	1	75829513	T	upstream_gene_variant	MODIFIER	-	ENSOARG00020038406	Transcript	ENSOART00020074592.1	lncRNA	-	-
Rsb_VDB_M/VDB_P	rs425030201	1	75829639	G	upstream_gene_variant	MODIFIER	-	ENSOARG00020038406	Transcript	ENSOART00020074592.1	lncRNA	-	-
Rsb_VDB_M/VDB_P	rs398465824	1	75886580	G	intergenic_variant	MODIFIER	-	-	-	-	-	-	-
Rsb_VDB_M/VDB_P	rs412835625	1	75891963	A	intergenic_variant	MODIFIER	-	-	-	-	-	-	-
Rsb_VDB_M/VDB_P	rs427117930	1	75899835	A	intergenic_variant	MODIFIER	-	-	-	-	-	-	-
Rsb_VDB_M/VDB_P	rs424475662	1	75932914	G	upstream_gene_variant	MODIFIER	SNX7	ENSOARG00020001545	Transcript	ENSOART00020002351.2	protein_coding	-	-
Rsb_VDB_M/VDB_P	rs424475662	1	75932914	G	upstream_gene_variant	MODIFIER	SNX7	ENSOARG00020001545	Transcript	ENSOART00020002373.2	protein_coding	-	-
Rsb_VDB_M/VDB_P	rs399780981	1	76010780	G	intron_variant	MODIFIER	SNX7	ENSOARG00020001545	Transcript	ENSOART00020002351.2	protein_coding	-	3/10
Rsb_VDB_M/VDB_P	rs399780981	1	76010780	G	intron_variant	MODIFIER	SNX7	ENSOARG00020001545	Transcript	ENSOART00020002363.2	protein_coding	-	1/8
Rsb_VDB_M/VDB_P	rs399780981	1	76010780	G	intron_variant	MODIFIER	SNX7	ENSOARG00020001545	Transcript	ENSOART00020002373.2	protein_coding	-	3/9
Rsb_VDB_M/VDB_P	rs399780981	1	76010780	G	intron_variant	MODIFIER	SNX7	ENSOARG00020001545	Transcript	ENSOART00020002383.2	protein_coding	-	1/8
Rsb_VDB_M/VDB_P	rs399780981	1	76010780	G	intron_variant	MODIFIER	SNX7	ENSOARG00020001545	Transcript	ENSOART00020002416.2	protein_coding	-	1/7
Rsb_VDB_M/VDB_P	rs399780981	1	76010780	G	intron_variant	MODIFIER	SNX7	ENSOARG00020001545	Transcript	ENSOART00020044172.1	protein_coding	-	1/8
Rsb_VDB_M/VDB_P	rs398492577	1	80292528	A	intron_variant	MODIFIER	COL11A1	ENSOARG00020002671	Transcript	ENSOART00020004182.2	protein_coding	-	10/66
Rsb_VDB_M/VDB_P	rs398492577	1	80292528	A	intron_variant	MODIFIER	COL11A1	ENSOARG00020002671	Transcript	ENSOART00020004202.2	protein_coding	-	10/66
Rsb_VDB_M/VDB_P	rs398492577	1	80292528	A	intron_variant	MODIFIER	COL11A1	ENSOARG00020002671	Transcript	ENSOART00020004312.2	protein_coding	-	9/65
Rsb_VDB_M/VDB_P	rs398492577	1	80292528	A	intron_variant	MODIFIER	COL11A1	ENSOARG00020002671	Transcript	ENSOART00020004337.2	protein_coding	-	9/65
Rsb_VDB_M/VDB_P	rs398492577	1	80292528	A	intron_variant	MODIFIER	COL11A1	ENSOARG00020002671	Transcript	ENSOART00020004452.2	protein_coding	-	8/64
Rsb_VDB_M/VDB_P	rs398492577	1	80292528	A	intron_variant	MODIFIER	COL11A1	ENSOARG00020002671	Transcript	ENSOART00020004481.2	protein_coding	-	11/26
Rsb_VDB_M/VDB_P	rs398492577	1	80292528	A	intron_variant	MODIFIER	COL11A1	ENSOARG00020002671	Transcript	ENSOART00020004493.2	protein_coding	-	10/24
Rsb_VDB_M/VDB_P	rs425377625	1	80295087	C	intron_variant	MODIFIER	COL11A1	ENSOARG00020002671	Transcript	ENSOART00020004182.2	protein_coding	-	9/66
Rsb_VDB_M/VDB_P	rs425377625	1	80295087	C	intron_variant	MODIFIER	COL11A1	ENSOARG00020002671	Transcript	ENSOART00020004202.2	protein_coding	-	9/66
Rsb_VDB_M/VDB_P	rs425377625	1	80295087	C	intron_variant	MODIFIER	COL11A1	ENSOARG00020002671	Transcript	ENSOART00020004312.2	protein_coding	-	8/65
Rsb_VDB_M/VDB_P	rs425377625	1	80295087	C	intron_variant	MODIFIER	COL11A1	ENSOARG00020002671	Transcript	ENSOART00020004337.2	protein_coding	-	8/65
Rsb_VDB_M/VDB_P	rs425377625	1	80295087	C	intron_variant	MODIFIER	COL11A1	ENSOARG00020002671	Transcript	ENSOART00020004452.2	protein_coding	-	7/64
Rsb_VDB_M/VDB_P	rs425377625	1	80295087	C	intron_variant	MODIFIER	COL11A1	ENSOARG00020002671	Transcript	ENSOART00020004481.2	protein_coding	-	10/26
Rsb_VDB_M/VDB_P	rs425377625	1	80295087	C	intron_variant	MODIFIER	COL11A1	ENSOARG00020002671	Transcript	ENSOART00020004493.2	protein_coding	-	9/24
Rsb_VDB_M/VDB_P	rs412963687	1	80342544	C	intron_variant	MODIFIER	COL11A1	ENSOARG00020002671	Transcript	ENSOART00020004182.2	protein_coding	-	1/66
Rsb_VDB_M/VDB_P	rs412963687	1	80342544	C	intron_variant	MODIFIER	COL11A1	ENSOARG00020002671	Transcript	ENSOART00020004202.2	protein_coding	-	1/66
Rsb_VDB_M/VDB_P	rs412963687	1	80342544	C	intron_variant	MODIFIER	COL11A1	ENSOARG00020002671	Transcript	ENSOART00020004312.2	protein_coding	-	1/65
Rsb_VDB_M/VDB_P	rs412963687	1	80342544	C	intron_variant	MODIFIER	COL11A1	ENSOARG00020002671	Transcript	ENSOART00020004337.2	protein_coding	-	1/65
Rsb_VDB_M/VDB_P	rs412963687	1	80342544	C	intron_variant	MODIFIER	COL11A1	ENSOARG00020002671	Transcript	ENSOART00020004452.2	protein_coding	-	1/64
Rsb_VDB_M/VDB_P	rs412963687	1	80342544	C	intron_variant	MODIFIER	COL11A1	ENSOARG00020002671	Transcript	ENSOART00020004481.2	protein_coding	-	1/26
Rsb_VDB_M/VDB_P	rs412963687	1	80342544	C	intron_variant	MODIFIER	COL11A1	ENSOARG00020002671	Transcript	ENSOART00020004493.2	protein_coding	-	1/24
Rsb_VDB_M/VDB_P	rs407967463	1	80353031	G	intron_variant	MODIFIER	COL11A1	ENSOARG00020002671	Transcript	ENSOART00020004182.2	protein_coding	-	1/66
Rsb_VDB_M/VDB_P	rs407967463	1	80353031	G	intron_variant	MODIFIER	COL11A1	ENSOARG00020002671	Transcript	ENSOART00020004202.2	protein_coding	-	1/66
Rsb_VDB_M/VDB_P	rs407967463	1	80353031	G	intron_variant	MODIFIER	COL11A1	ENSOARG00020002671	Transcript	ENSOART00020004312.2	protein_coding	-	1/65
Rsb_VDB_M/VDB_P	rs407967463	1	80353031	G	intron_variant	MODIFIER	COL11A1	ENSOARG00020002671	Transcript	ENSOART00020004337.2	protein_coding	-	1/65
Rsb_VDB_M/VDB_P	rs407967463	1	80353031	G	intron_variant	MODIFIER	COL11A1	ENSOARG00020002671	Transcript	ENSOART00020004452.2	protein_coding	-	1/64
Rsb_VDB_M/VDB_P	rs407967463	1	80353031	G	intron_variant	MODIFIER	COL11A1	ENSOARG00020002671	Transcript	ENSOART00020004481.2	protein_coding	-	1/26
Rsb_VDB_M/VDB_P	rs407967463	1	80353031	G	intron_variant	MODIFIER	COL11A1	ENSOARG00020002671	Transcript	ENSOART00020004493.2	protein_coding	-	1/24
Rsb_VDB_M/VDB_P	rs405129481	1	80354016	G	intron_variant	MODIFIER	COL11A1	ENSOARG00020002671	Transcript	ENSOART00020004182.2	protein_coding	-	1/66
Rsb_VDB_M/VDB_P	rs405129481	1	80354016	G	intron_variant	MODIFIER	COL11A1	ENSOARG00020002671	Transcript	ENSOART00020004202.2	protein_coding	-	1/66
Rsb_VDB_M/VDB_P	rs405129481	1	80354016	G	intron_variant	MODIFIER	COL11A1	ENSOARG00020002671	Transcript	ENSOART00020004312.2	protein_coding	-	1/65
Rsb_VDB_M/VDB_P	rs405129481	1	80354016	G	intron_variant	MODIFIER	COL11A1	ENSOARG00020002671	Transcript	ENSOART00020004337.2	protein_coding	-	1/65
Rsb_VDB_M/VDB_P	rs405129481	1	80354016	G	intron_variant	MODIFIER	COL11A1	ENSOARG00020002671	Transcript	ENSOART00020004452.2	protein_coding	-	1/64
Rsb_VDB_M/VDB_P	rs405129481	1	80354016	G	intron_variant	MODIFIER	COL11A1	ENSOARG00020002671	Transcript	ENSOART00020004481.2	protein_coding	-	1/26
Rsb_VDB_M/VDB_P	rs405129481	1	80354016	G	intron_variant	MODIFIER	COL11A1	ENSOARG00020002671	Transcript	ENSOART00020004493.2	protein_coding	-	1/24
Rsb_VDB_M/VDB_P	rs423751812	1	80354144	T	intron_variant	MODIFIER	COL11A1	ENSOARG00020002671	Transcript	ENSOART00020004182.2	protein_coding	-	1/66
Rsb_VDB_M/VDB_P	rs423751812	1	80354144	T	intron_variant	MODIFIER	COL11A1	ENSOARG00020002671	Transcript	ENSOART00020004202.2	protein_coding	-	1/66
Rsb_VDB_M/VDB_P	rs423751812	1	80354144	T	intron_variant	MODIFIER	COL11A1	ENSOARG00020002671	Transcript	ENSOART00020004312.2	protein_coding	-	1/65
Rsb_VDB_M/VDB_P	rs423751812	1	80354144	T	intron_variant	MODIFIER	COL11A1	ENSOARG00020002671	Transcript	ENSOART00020004337.2	protein_coding	-	1/65
Rsb_VDB_M/VDB_P	rs423751812	1	80354144	T	intron_variant	MODIFIER	COL11A1	ENSOARG00020002671	Transcript	ENSOART00020004452.2	protein_coding	-	1/64
Rsb_VDB_M/VDB_P	rs423751812	1	80354144	T	intron_variant	MODIFIER	COL11A1	ENSOARG00020002671	Transcript	ENSOART00020004481.2	protein_coding	-	1/26
Rsb_VDB_M/VDB_P	rs423751812	1	80354144	T	intron_variant	MODIFIER	COL11A1	ENSOARG00020002671	Transcript	ENSOART00020004493.2	protein_coding	-	1/24
Rsb_VDB_M/VDB_P	rs426936332	1	80357660	T	intron_variant	MODIFIER	COL11A1	ENSOARG00020002671	Transcript	ENSOART00020004182.2	protein_coding	-	1/66
Rsb_VDB_M/VDB_P	rs426936332	1	80357660	T	intron_variant	MODIFIER	COL11A1	ENSOARG00020002671	Transcript	ENSOART00020004202.2	protein_coding	-	1/66
Rsb_VDB_M/VDB_P	rs426936332	1	80357660	T	intron_variant	MODIFIER	COL11A1	ENSOARG00020002671	Transcript	ENSOART00020004312.2	protein_coding	-	1/65
Rsb_VDB_M/VDB_P	rs426936332	1	80357660	T	intron_variant	MODIFIER	COL11A1	ENSOARG00020002671	Transcript	ENSOART00020004337.2	protein_coding	-	1/65
Rsb_VDB_M/VDB_P	rs426936332	1	80357660	T	intron_variant	MODIFIER	COL11A1	ENSOARG00020002671	Transcript	ENSOART00020004452.2	protein_coding	-	1/64
Rsb_VDB_M/VDB_P	rs426936332	1	80357660	T	intron_variant	MODIFIER	COL11A1	ENSOARG00020002671	Transcript	ENSOART00020004481.2	protein_coding	-	1/26
Rsb_VDB_M/VDB_P	rs426936332	1	80357660	T	intron_variant	MODIFIER	COL11A1	ENSOARG00020002671	Transcript	ENSOART00020004493.2	protein_coding	-	1/24
Rsb_VDB_M/VDB_P	rs419050406	1	80427173	C	intergenic_variant	MODIFIER	-	-	-	-	-	-	-
Rsb_VDB_M/VDB_P	rs423848620	3	117366822	G	intron_variant	MODIFIER	PPFIA2	ENSOARG00020009934	Transcript	ENSOART00020021374.2	protein_coding	-	22/31
Rsb_VDB_M/VDB_P	rs423848620	3	117366822	G	intron_variant	MODIFIER	PPFIA2	ENSOARG00020009934	Transcript	ENSOART00020021732.2	protein_coding	-	21/30
Rsb_VDB_M/VDB_P	rs423848620	3	117366822	G	intron_variant	MODIFIER	PPFIA2	ENSOARG00020009934	Transcript	ENSOART00020022040.2	protein_coding	-	21/29
Rsb_VDB_M/VDB_P	rs423848620	3	117366822	G	intron_variant	MODIFIER	PPFIA2	ENSOARG00020009934	Transcript	ENSOART00020022296.2	protein_coding	-	21/30
Rsb_VDB_M/VDB_P	rs423848620	3	117366822	G	intron_variant	MODIFIER	PPFIA2	ENSOARG00020009934	Transcript	ENSOART00020022940.2	protein_coding	-	21/26
Rsb_VDB_M/VDB_P	rs423848620	3	117366822	G	intron_variant	MODIFIER	PPFIA2	ENSOARG00020009934	Transcript	ENSOART00020023029.2	protein_coding	-	19/28
Rsb_VDB_M/VDB_P	rs423848620	3	117366822	G	intron_variant	MODIFIER	PPFIA2	ENSOARG00020009934	Transcript	ENSOART00020023253.2	protein_coding	-	22/31
Rsb_VDB_M/VDB_P	rs423848620	3	117366822	G	intron_variant	MODIFIER	PPFIA2	ENSOARG00020009934	Transcript	ENSOART00020023503.2	protein_coding	-	22/29
Rsb_VDB_M/VDB_P	rs423848620	3	117366822	G	intron_variant	MODIFIER	PPFIA2	ENSOARG00020009934	Transcript	ENSOART00020023614.2	protein_coding	-	18/27
Rsb_VDB_M/VDB_P	rs423848620	3	117366822	G	intron_variant	MODIFIER	PPFIA2	ENSOARG00020009934	Transcript	ENSOART00020062798.1	protein_coding	-	5/13
Rsb_VDB_M/VDB_P	rs428576678	3	117367253	G	intron_variant	MODIFIER	PPFIA2	ENSOARG00020009934	Transcript	ENSOART00020021374.2	protein_coding	-	22/31
Rsb_VDB_M/VDB_P	rs428576678	3	117367253	G	intron_variant	MODIFIER	PPFIA2	ENSOARG00020009934	Transcript	ENSOART00020021732.2	protein_coding	-	21/30
Rsb_VDB_M/VDB_P	rs428576678	3	117367253	G	intron_variant	MODIFIER	PPFIA2	ENSOARG00020009934	Transcript	ENSOART00020022040.2	protein_coding	-	21/29
Rsb_VDB_M/VDB_P	rs428576678	3	117367253	G	intron_variant	MODIFIER	PPFIA2	ENSOARG00020009934	Transcript	ENSOART00020022296.2	protein_coding	-	21/30
Rsb_VDB_M/VDB_P	rs428576678	3	117367253	G	intron_variant	MODIFIER	PPFIA2	ENSOARG00020009934	Transcript	ENSOART00020022940.2	protein_coding	-	21/26
Rsb_VDB_M/VDB_P	rs428576678	3	117367253	G	intron_variant	MODIFIER	PPFIA2	ENSOARG00020009934	Transcript	ENSOART00020023029.2	protein_coding	-	19/28
Rsb_VDB_M/VDB_P	rs428576678	3	117367253	G	intron_variant	MODIFIER	PPFIA2	ENSOARG00020009934	Transcript	ENSOART00020023253.2	protein_coding	-	22/31
Rsb_VDB_M/VDB_P	rs428576678	3	117367253	G	intron_variant	MODIFIER	PPFIA2	ENSOARG00020009934	Transcript	ENSOART00020023503.2	protein_coding	-	22/29
Rsb_VDB_M/VDB_P	rs428576678	3	117367253	G	intron_variant	MODIFIER	PPFIA2	ENSOARG00020009934	Transcript	ENSOART00020023614.2	protein_coding	-	18/27
Rsb_VDB_M/VDB_P	rs428576678	3	117367253	G	intron_variant	MODIFIER	PPFIA2	ENSOARG00020009934	Transcript	ENSOART00020062798.1	protein_coding	-	5/13
Rsb_VDB_M/VDB_P	rs403558710	3	117440967	A	intron_variant	MODIFIER	PPFIA2	ENSOARG00020009934	Transcript	ENSOART00020021374.2	protein_coding	-	8/31
Rsb_VDB_M/VDB_P	rs403558710	3	117440967	A	intron_variant	MODIFIER	PPFIA2	ENSOARG00020009934	Transcript	ENSOART00020021732.2	protein_coding	-	8/30
Rsb_VDB_M/VDB_P	rs403558710	3	117440967	A	intron_variant	MODIFIER	PPFIA2	ENSOARG00020009934	Transcript	ENSOART00020022040.2	protein_coding	-	8/29
Rsb_VDB_M/VDB_P	rs403558710	3	117440967	A	intron_variant	MODIFIER	PPFIA2	ENSOARG00020009934	Transcript	ENSOART00020022296.2	protein_coding	-	7/30
Rsb_VDB_M/VDB_P	rs403558710	3	117440967	A	intron_variant	MODIFIER	PPFIA2	ENSOARG00020009934	Transcript	ENSOART00020022940.2	protein_coding	-	8/26
Rsb_VDB_M/VDB_P	rs403558710	3	117440967	A	intron_variant	MODIFIER	PPFIA2	ENSOARG00020009934	Transcript	ENSOART00020023029.2	protein_coding	-	6/28
Rsb_VDB_M/VDB_P	rs403558710	3	117440967	A	intron_variant	MODIFIER	PPFIA2	ENSOARG00020009934	Transcript	ENSOART00020023253.2	protein_coding	-	9/31
Rsb_VDB_M/VDB_P	rs403558710	3	117440967	A	intron_variant	MODIFIER	PPFIA2	ENSOARG00020009934	Transcript	ENSOART00020023503.2	protein_coding	-	8/29
Rsb_VDB_M/VDB_P	rs403558710	3	117440967	A	intron_variant	MODIFIER	PPFIA2	ENSOARG00020009934	Transcript	ENSOART00020023614.2	protein_coding	-	5/27
Rsb_VDB_M/VDB_P	rs427370645	3	117464072	T	intron_variant	MODIFIER	PPFIA2	ENSOARG00020009934	Transcript	ENSOART00020021374.2	protein_coding	-	7/31
Rsb_VDB_M/VDB_P	rs427370645	3	117464072	T	intron_variant	MODIFIER	PPFIA2	ENSOARG00020009934	Transcript	ENSOART00020021732.2	protein_coding	-	7/30
Rsb_VDB_M/VDB_P	rs427370645	3	117464072	T	intron_variant	MODIFIER	PPFIA2	ENSOARG00020009934	Transcript	ENSOART00020022040.2	protein_coding	-	7/29
Rsb_VDB_M/VDB_P	rs427370645	3	117464072	T	intron_variant	MODIFIER	PPFIA2	ENSOARG00020009934	Transcript	ENSOART00020022296.2	protein_coding	-	6/30
Rsb_VDB_M/VDB_P	rs427370645	3	117464072	T	intron_variant	MODIFIER	PPFIA2	ENSOARG00020009934	Transcript	ENSOART00020022940.2	protein_coding	-	7/26
Rsb_VDB_M/VDB_P	rs427370645	3	117464072	T	intron_variant	MODIFIER	PPFIA2	ENSOARG00020009934	Transcript	ENSOART00020023029.2	protein_coding	-	5/28
Rsb_VDB_M/VDB_P	rs427370645	3	117464072	T	intron_variant	MODIFIER	PPFIA2	ENSOARG00020009934	Transcript	ENSOART00020023253.2	protein_coding	-	8/31
Rsb_VDB_M/VDB_P	rs427370645	3	117464072	T	intron_variant	MODIFIER	PPFIA2	ENSOARG00020009934	Transcript	ENSOART00020023503.2	protein_coding	-	7/29
Rsb_VDB_M/VDB_P	rs427370645	3	117464072	T	intron_variant	MODIFIER	PPFIA2	ENSOARG00020009934	Transcript	ENSOART00020023614.2	protein_coding	-	4/27
Rsb_VDB_M/VDB_P	rs407007140	3	117496979	G	intron_variant	MODIFIER	PPFIA2	ENSOARG00020009934	Transcript	ENSOART00020021374.2	protein_coding	-	6/31
Rsb_VDB_M/VDB_P	rs407007140	3	117496979	G	intron_variant	MODIFIER	PPFIA2	ENSOARG00020009934	Transcript	ENSOART00020021732.2	protein_coding	-	6/30
Rsb_VDB_M/VDB_P	rs407007140	3	117496979	G	intron_variant	MODIFIER	PPFIA2	ENSOARG00020009934	Transcript	ENSOART00020022040.2	protein_coding	-	6/29
Rsb_VDB_M/VDB_P	rs407007140	3	117496979	G	intron_variant	MODIFIER	PPFIA2	ENSOARG00020009934	Transcript	ENSOART00020022296.2	protein_coding	-	5/30
Rsb_VDB_M/VDB_P	rs407007140	3	117496979	G	intron_variant	MODIFIER	PPFIA2	ENSOARG00020009934	Transcript	ENSOART00020022940.2	protein_coding	-	6/26
Rsb_VDB_M/VDB_P	rs407007140	3	117496979	G	intron_variant	MODIFIER	PPFIA2	ENSOARG00020009934	Transcript	ENSOART00020023029.2	protein_coding	-	4/28
Rsb_VDB_M/VDB_P	rs407007140	3	117496979	G	intron_variant	MODIFIER	PPFIA2	ENSOARG00020009934	Transcript	ENSOART00020023253.2	protein_coding	-	7/31
Rsb_VDB_M/VDB_P	rs407007140	3	117496979	G	intron_variant	MODIFIER	PPFIA2	ENSOARG00020009934	Transcript	ENSOART00020023503.2	protein_coding	-	6/29
Rsb_VDB_M/VDB_P	rs407007140	3	117496979	G	intron_variant	MODIFIER	PPFIA2	ENSOARG00020009934	Transcript	ENSOART00020023614.2	protein_coding	-	3/27
Rsb_VDB_M/VDB_P	rs417453944	3	117502023	G	intron_variant	MODIFIER	PPFIA2	ENSOARG00020009934	Transcript	ENSOART00020021374.2	protein_coding	-	6/31
Rsb_VDB_M/VDB_P	rs417453944	3	117502023	G	intron_variant	MODIFIER	PPFIA2	ENSOARG00020009934	Transcript	ENSOART00020021732.2	protein_coding	-	6/30
Rsb_VDB_M/VDB_P	rs417453944	3	117502023	G	intron_variant	MODIFIER	PPFIA2	ENSOARG00020009934	Transcript	ENSOART00020022040.2	protein_coding	-	6/29
Rsb_VDB_M/VDB_P	rs417453944	3	117502023	G	intron_variant	MODIFIER	PPFIA2	ENSOARG00020009934	Transcript	ENSOART00020022296.2	protein_coding	-	5/30
Rsb_VDB_M/VDB_P	rs417453944	3	117502023	G	intron_variant	MODIFIER	PPFIA2	ENSOARG00020009934	Transcript	ENSOART00020022940.2	protein_coding	-	6/26
Rsb_VDB_M/VDB_P	rs417453944	3	117502023	G	intron_variant	MODIFIER	PPFIA2	ENSOARG00020009934	Transcript	ENSOART00020023029.2	protein_coding	-	4/28
Rsb_VDB_M/VDB_P	rs417453944	3	117502023	G	intron_variant	MODIFIER	PPFIA2	ENSOARG00020009934	Transcript	ENSOART00020023253.2	protein_coding	-	7/31
Rsb_VDB_M/VDB_P	rs417453944	3	117502023	G	intron_variant	MODIFIER	PPFIA2	ENSOARG00020009934	Transcript	ENSOART00020023503.2	protein_coding	-	6/29
Rsb_VDB_M/VDB_P	rs417453944	3	117502023	G	intron_variant	MODIFIER	PPFIA2	ENSOARG00020009934	Transcript	ENSOART00020023614.2	protein_coding	-	3/27
Rsb_VDB_M/VDB_P	rs404208096	3	117523571	C	intron_variant	MODIFIER	PPFIA2	ENSOARG00020009934	Transcript	ENSOART00020021374.2	protein_coding	-	4/31
Rsb_VDB_M/VDB_P	rs404208096	3	117523571	C	intron_variant	MODIFIER	PPFIA2	ENSOARG00020009934	Transcript	ENSOART00020021732.2	protein_coding	-	4/30
Rsb_VDB_M/VDB_P	rs404208096	3	117523571	C	intron_variant	MODIFIER	PPFIA2	ENSOARG00020009934	Transcript	ENSOART00020022040.2	protein_coding	-	4/29
Rsb_VDB_M/VDB_P	rs404208096	3	117523571	C	intron_variant	MODIFIER	PPFIA2	ENSOARG00020009934	Transcript	ENSOART00020022296.2	protein_coding	-	3/30
Rsb_VDB_M/VDB_P	rs404208096	3	117523571	C	intron_variant	MODIFIER	PPFIA2	ENSOARG00020009934	Transcript	ENSOART00020022940.2	protein_coding	-	4/26
Rsb_VDB_M/VDB_P	rs404208096	3	117523571	C	intron_variant	MODIFIER	PPFIA2	ENSOARG00020009934	Transcript	ENSOART00020023029.2	protein_coding	-	2/28
Rsb_VDB_M/VDB_P	rs404208096	3	117523571	C	intron_variant	MODIFIER	PPFIA2	ENSOARG00020009934	Transcript	ENSOART00020023253.2	protein_coding	-	5/31
Rsb_VDB_M/VDB_P	rs404208096	3	117523571	C	intron_variant	MODIFIER	PPFIA2	ENSOARG00020009934	Transcript	ENSOART00020023503.2	protein_coding	-	4/29
Rsb_VDB_M/VDB_P	rs404208096	3	117523571	C	intron_variant	MODIFIER	PPFIA2	ENSOARG00020009934	Transcript	ENSOART00020023614.2	protein_coding	-	2/27
Rsb_VDB_M/VDB_P	rs403821815	3	117555119	C	intron_variant	MODIFIER	PPFIA2	ENSOARG00020009934	Transcript	ENSOART00020021374.2	protein_coding	-	3/31
Rsb_VDB_M/VDB_P	rs403821815	3	117555119	C	intron_variant	MODIFIER	PPFIA2	ENSOARG00020009934	Transcript	ENSOART00020021732.2	protein_coding	-	3/30
Rsb_VDB_M/VDB_P	rs403821815	3	117555119	C	intron_variant	MODIFIER	PPFIA2	ENSOARG00020009934	Transcript	ENSOART00020022040.2	protein_coding	-	3/29
Rsb_VDB_M/VDB_P	rs403821815	3	117555119	C	intron_variant	MODIFIER	PPFIA2	ENSOARG00020009934	Transcript	ENSOART00020022296.2	protein_coding	-	2/30
Rsb_VDB_M/VDB_P	rs403821815	3	117555119	C	intron_variant	MODIFIER	PPFIA2	ENSOARG00020009934	Transcript	ENSOART00020022940.2	protein_coding	-	3/26
Rsb_VDB_M/VDB_P	rs403821815	3	117555119	C	intron_variant	MODIFIER	PPFIA2	ENSOARG00020009934	Transcript	ENSOART00020023029.2	protein_coding	-	1/28
Rsb_VDB_M/VDB_P	rs403821815	3	117555119	C	intron_variant	MODIFIER	PPFIA2	ENSOARG00020009934	Transcript	ENSOART00020023253.2	protein_coding	-	4/31
Rsb_VDB_M/VDB_P	rs403821815	3	117555119	C	intron_variant	MODIFIER	PPFIA2	ENSOARG00020009934	Transcript	ENSOART00020023503.2	protein_coding	-	3/29
Rsb_VDB_M/VDB_P	rs403821815	3	117555119	C	intron_variant	MODIFIER	PPFIA2	ENSOARG00020009934	Transcript	ENSOART00020023614.2	protein_coding	-	1/27
Rsb_VDB_M/VDB_P	rs420437394	6	84633220	A	intron_variant	MODIFIER	TMPRSS11F	ENSOARG00020000512	Transcript	ENSOART00020000661.2	protein_coding	-	2/10
Rsb_VDB_M/VDB_P	rs415923641	6	84781977	C	intergenic_variant	MODIFIER	-	-	-	-	-	-	-
Rsb_VDB_M/VDB_P	rs404402637	6	84792996	A	3_prime_UTR_variant	MODIFIER	TMPRSS11E	ENSOARG00020000561	Transcript	ENSOART00020000729.2	protein_coding	11/11	-
Rsb_VDB_M/VDB_P	rs404235986	6	84810209	T	intron_variant	MODIFIER	TMPRSS11E	ENSOARG00020000561	Transcript	ENSOART00020000729.2	protein_coding	-	6/10
Rsb_VDB_M/VDB_P	rs404235986	6	84810209	T	intron_variant	MODIFIER	TMPRSS11E	ENSOARG00020000561	Transcript	ENSOART00020000739.2	protein_coding	-	6/10
Rsb_VDB_M/VDB_P	rs403768793	6	84811255	G	intron_variant	MODIFIER	TMPRSS11E	ENSOARG00020000561	Transcript	ENSOART00020000729.2	protein_coding	-	5/10
Rsb_VDB_M/VDB_P	rs403768793	6	84811255	G	intron_variant	MODIFIER	TMPRSS11E	ENSOARG00020000561	Transcript	ENSOART00020000739.2	protein_coding	-	5/10
Rsb_VDB_M/VDB_P	rs413872584	6	84820057	A	intron_variant	MODIFIER	TMPRSS11E	ENSOARG00020000561	Transcript	ENSOART00020000729.2	protein_coding	-	4/10
Rsb_VDB_M/VDB_P	rs413872584	6	84820057	A	intron_variant	MODIFIER	TMPRSS11E	ENSOARG00020000561	Transcript	ENSOART00020000739.2	protein_coding	-	4/10
Rsb_VDB_M/VDB_P	rs421128849	6	84826277	A	synonymous_variant	LOW	TMPRSS11E	ENSOARG00020000561	Transcript	ENSOART00020000729.2	protein_coding	3/11	-
Rsb_VDB_M/VDB_P	rs421128849	6	84826277	A	synonymous_variant	LOW	TMPRSS11E	ENSOARG00020000561	Transcript	ENSOART00020000739.2	protein_coding	3/11	-
Rsb_VDB_M/VDB_P	rs405701138	6	84829589	T	intron_variant	MODIFIER	TMPRSS11E	ENSOARG00020000561	Transcript	ENSOART00020000729.2	protein_coding	-	2/10
Rsb_VDB_M/VDB_P	rs405701138	6	84829589	T	intron_variant	MODIFIER	TMPRSS11E	ENSOARG00020000561	Transcript	ENSOART00020000739.2	protein_coding	-	2/10
Rsb_VDB_M/VDB_P	rs411537737	6	84830831	A	intron_variant	MODIFIER	TMPRSS11E	ENSOARG00020000561	Transcript	ENSOART00020000729.2	protein_coding	-	2/10
Rsb_VDB_M/VDB_P	rs411537737	6	84830831	A	intron_variant	MODIFIER	TMPRSS11E	ENSOARG00020000561	Transcript	ENSOART00020000739.2	protein_coding	-	2/10
Rsb_VDB_M/VDB_P	rs427275677	6	84951067	G	intron_variant	MODIFIER	YTHDC1	ENSOARG00020000649	Transcript	ENSOART00020000868.2	protein_coding	-	8/17
Rsb_VDB_M/VDB_P	rs427275677	6	84951067	G	intron_variant	MODIFIER	YTHDC1	ENSOARG00020000649	Transcript	ENSOART00020001020.2	protein_coding	-	7/15
Rsb_VDB_M/VDB_P	rs427275677	6	84951067	G	intron_variant	MODIFIER	YTHDC1	ENSOARG00020000649	Transcript	ENSOART00020001067.2	protein_coding	-	7/16
Rsb_VDB_M/VDB_P	rs427275677	6	84951067	G	intron_variant	MODIFIER	YTHDC1	ENSOARG00020000649	Transcript	ENSOART00020001079.2	protein_coding	-	6/15
Rsb_VDB_M/VDB_P	rs427275677	6	84951067	G	intron_variant	MODIFIER	-	ENSOARG00020040343	Transcript	ENSOART00020043141.1	protein_coding	-	1/1
Rsb_VDB_M/VDB_P	rs427275677	6	84951067	G	intron_variant	MODIFIER	-	ENSOARG00020040343	Transcript	ENSOART00020064993.1	protein_coding	-	1/1
Rsb_VDB_M/VDB_P	rs410788388	6	84959687	A	intron_variant	MODIFIER	YTHDC1	ENSOARG00020000649	Transcript	ENSOART00020000868.2	protein_coding	-	10/17
Rsb_VDB_M/VDB_P	rs410788388	6	84959687	A	intron_variant	MODIFIER	YTHDC1	ENSOARG00020000649	Transcript	ENSOART00020001020.2	protein_coding	-	9/15
Rsb_VDB_M/VDB_P	rs410788388	6	84959687	A	intron_variant	MODIFIER	YTHDC1	ENSOARG00020000649	Transcript	ENSOART00020001067.2	protein_coding	-	9/16
Rsb_VDB_M/VDB_P	rs410788388	6	84959687	A	intron_variant	MODIFIER	YTHDC1	ENSOARG00020000649	Transcript	ENSOART00020001079.2	protein_coding	-	8/15
Rsb_VDB_M/VDB_P	rs410788388	6	84959687	A	intron_variant	MODIFIER	-	ENSOARG00020040343	Transcript	ENSOART00020043141.1	protein_coding	-	1/1
Rsb_VDB_M/VDB_P	rs410788388	6	84959687	A	intron_variant	MODIFIER	-	ENSOARG00020040343	Transcript	ENSOART00020064993.1	protein_coding	-	1/1
Rsb_VDB_M/VDB_P	rs159979329	6	84966365	G	intron_variant	MODIFIER	YTHDC1	ENSOARG00020000649	Transcript	ENSOART00020000868.2	protein_coding	-	16/17
Rsb_VDB_M/VDB_P	rs159979329	6	84966365	G	intron_variant	MODIFIER	YTHDC1	ENSOARG00020000649	Transcript	ENSOART00020001020.2	protein_coding	-	15/15
Rsb_VDB_M/VDB_P	rs159979329	6	84966365	G	intron_variant	MODIFIER	YTHDC1	ENSOARG00020000649	Transcript	ENSOART00020001067.2	protein_coding	-	15/16
Rsb_VDB_M/VDB_P	rs159979329	6	84966365	G	intron_variant	MODIFIER	YTHDC1	ENSOARG00020000649	Transcript	ENSOART00020001079.2	protein_coding	-	14/15
Rsb_VDB_M/VDB_P	rs159979329	6	84966365	G	intron_variant	MODIFIER	-	ENSOARG00020040343	Transcript	ENSOART00020043141.1	protein_coding	-	1/1
Rsb_VDB_M/VDB_P	rs159979329	6	84966365	G	intron_variant	MODIFIER	-	ENSOARG00020040343	Transcript	ENSOART00020064993.1	protein_coding	-	1/1
Rsb_VDB_M/VDB_P	rs407054822	6	85024007	C	intron_variant	MODIFIER	-	ENSOARG00020039128	Transcript	ENSOART00020079621.1	protein_coding	-	2/5
Rsb_VDB_M/VDB_P	rs413808100	6	85033348	T	missense_variant	MODERATE	-	ENSOARG00020039128	Transcript	ENSOART00020079621.1	protein_coding	1/6	-
Rsb_VDB_M/VDB_P	rs420686531	6	85057689	G	intron_variant	MODIFIER	UGT2B7	ENSOARG00020000797	Transcript	ENSOART00020001151.2	protein_coding	-	2/5
Rsb_VDB_M/VDB_P	rs400546656	6	85059739	T	intron_variant	MODIFIER	UGT2B7	ENSOARG00020000797	Transcript	ENSOART00020001151.2	protein_coding	-	2/5
Rsb_VDB_M/VDB_P	rs426646137	9	39995722	G	intron_variant	MODIFIER	ASPH	ENSOARG00020025751	Transcript	ENSOART00020040427.2	protein_coding	-	20/24
Rsb_VDB_M/VDB_P	rs426646137	9	39995722	G	intron_variant	MODIFIER	ASPH	ENSOARG00020025751	Transcript	ENSOART00020040456.2	protein_coding	-	20/24
Rsb_VDB_M/VDB_P	rs426646137	9	39995722	G	intron_variant	MODIFIER	-	ENSOARG00020030845	Transcript	ENSOART00020043617.1	protein_coding	-	1/1
Rsb_VDB_M/VDB_P	rs405484562	9	39995949	C	intron_variant	MODIFIER	ASPH	ENSOARG00020025751	Transcript	ENSOART00020040427.2	protein_coding	-	20/24
Rsb_VDB_M/VDB_P	rs405484562	9	39995949	C	intron_variant	MODIFIER	ASPH	ENSOARG00020025751	Transcript	ENSOART00020040456.2	protein_coding	-	20/24
Rsb_VDB_M/VDB_P	rs405484562	9	39995949	C	intron_variant	MODIFIER	-	ENSOARG00020030845	Transcript	ENSOART00020043617.1	protein_coding	-	1/1
Rsb_VDB_M/VDB_P	rs412091531	9	40021164	G	splice_region_variant	intron_variant	LOW	ASPH	ENSOARG00020025751	Transcript	ENSOART00020040427.2	protein_coding	-
Rsb_VDB_M/VDB_P	rs412091531	9	40021164	G	splice_region_variant	intron_variant	LOW	ASPH	ENSOARG00020025751	Transcript	ENSOART00020040456.2	protein_coding	-
Rsb_VDB_M/VDB_P	rs412091531	9	40021164	G	intron_variant	MODIFIER	-	ENSOARG00020030845	Transcript	ENSOART00020043617.1	protein_coding	-	1/1
Rsb_VDB_M/VDB_P	rs408366030	9	40030065	G	intron_variant	MODIFIER	ASPH	ENSOARG00020025751	Transcript	ENSOART00020040427.2	protein_coding	-	14/24
Rsb_VDB_M/VDB_P	rs408366030	9	40030065	G	intron_variant	MODIFIER	ASPH	ENSOARG00020025751	Transcript	ENSOART00020040456.2	protein_coding	-	14/24
Rsb_VDB_M/VDB_P	rs408366030	9	40030065	G	intron_variant	MODIFIER	-	ENSOARG00020030845	Transcript	ENSOART00020043617.1	protein_coding	-	1/1
Rsb_VDB_M/VDB_P	rs411985853	9	40111184	G	intron_variant	MODIFIER	ASPH	ENSOARG00020025751	Transcript	ENSOART00020040427.2	protein_coding	-	3/24
Rsb_VDB_M/VDB_P	rs411985853	9	40111184	G	intron_variant	MODIFIER	ASPH	ENSOARG00020025751	Transcript	ENSOART00020040456.2	protein_coding	-	3/24
Rsb_VDB_M/VDB_P	rs411985853	9	40111184	G	intron_variant	MODIFIER	ASPH	ENSOARG00020025751	Transcript	ENSOART00020040469.2	protein_coding	-	4/4
Rsb_VDB_M/VDB_P	rs411985853	9	40111184	G	intron_variant	MODIFIER	-	ENSOARG00020030845	Transcript	ENSOART00020043617.1	protein_coding	-	1/1
Rsb_VDB_M/VDB_P	rs411985853	9	40111184	G	intron_variant	MODIFIER	ASPH	ENSOARG00020025751	Transcript	ENSOART00020049089.1	protein_coding	-	3/5
Rsb_VDB_M/VDB_P	rs411985853	9	40111184	G	intron_variant	MODIFIER	ASPH	ENSOARG00020025751	Transcript	ENSOART00020069876.1	protein_coding	-	4/5
Rsb_VDB_M/VDB_P	rs415501422	9	40112855	T	intron_variant	MODIFIER	ASPH	ENSOARG00020025751	Transcript	ENSOART00020040427.2	protein_coding	-	3/24
Rsb_VDB_M/VDB_P	rs415501422	9	40112855	T	intron_variant	MODIFIER	ASPH	ENSOARG00020025751	Transcript	ENSOART00020040456.2	protein_coding	-	3/24
Rsb_VDB_M/VDB_P	rs415501422	9	40112855	T	intron_variant	MODIFIER	ASPH	ENSOARG00020025751	Transcript	ENSOART00020040469.2	protein_coding	-	4/4
Rsb_VDB_M/VDB_P	rs415501422	9	40112855	T	intron_variant	MODIFIER	-	ENSOARG00020030845	Transcript	ENSOART00020043617.1	protein_coding	-	1/1
Rsb_VDB_M/VDB_P	rs415501422	9	40112855	T	intron_variant	MODIFIER	ASPH	ENSOARG00020025751	Transcript	ENSOART00020049089.1	protein_coding	-	3/5
Rsb_VDB_M/VDB_P	rs415501422	9	40112855	T	intron_variant	MODIFIER	ASPH	ENSOARG00020025751	Transcript	ENSOART00020069876.1	protein_coding	-	4/5
Rsb_VDB_M/VDB_P	rs407522887	9	40132232	C	intron_variant	MODIFIER	ASPH	ENSOARG00020025751	Transcript	ENSOART00020040456.2	protein_coding	-	1/24
Rsb_VDB_M/VDB_P	rs407522887	9	40132232	C	intron_variant	MODIFIER	ASPH	ENSOARG00020025751	Transcript	ENSOART00020040469.2	protein_coding	-	1/4
Rsb_VDB_M/VDB_P	rs407522887	9	40132232	C	intron_variant	MODIFIER	-	ENSOARG00020030845	Transcript	ENSOART00020043617.1	protein_coding	-	1/1
Rsb_VDB_M/VDB_P	rs407522887	9	40132232	C	intron_variant	MODIFIER	ASPH	ENSOARG00020025751	Transcript	ENSOART00020049089.1	protein_coding	-	1/5
Rsb_VDB_M/VDB_P	rs415740692	9	40163939	T	intergenic_variant	MODIFIER	-	-	-	-	-	-	-
Rsb_VDB_M/VDB_P	rs405989154	9	40177659	C	intergenic_variant	MODIFIER	-	-	-	-	-	-	-
